# Supplementary material for: Transcriptome Analysis of Sesame (Sesamum indicum L.) Reveals the LncRNA and mRNA Regulatory Network Responding to Low Nitrogen Stress
Source: Int J Mol Sci. 2024 May 17;25(10):5501. doi: 10.3390/ijms25105501 (PMC11122487; doi:10.3390/ijms25105501)
Supplement: Supplementary file 1 [file ijms-25-05501-s001.zip]

Archive with 10 entries (9 files):
- Supplementary Figure and Table/
- Supplementary Figure and Table/Table S1 20240105.xlsx
- Supplementary Figure and Table/Table S2 20240108.xlsx
- Supplementary Figure and Table/Table S3 20240307.xlsx
- Supplementary Figure and Table/Table S4 20240307.xlsx
- Supplementary Figure and Table/Table S5 20240307.xlsx
- Supplementary Figure and Table/Table S6 20240307.xlsx
- Supplementary Figure and Table/Table S7 20240307.xlsx
- Supplementary Figure and Table/Table S8 20240307.xlsx
- Supplementary Figure and Table/Supplementary Figure.pdf
