# Supplementary material for: Transcriptome Analysis of Sesame (Sesamum indicum L.) Reveals the LncRNA and mRNA Regulatory Network Responding to Low Nitrogen Stress
Source: Int J Mol Sci. 2024 May 17;25(10):5501. doi: 10.3390/ijms25105501 (PMC11122487; doi:10.3390/ijms25105501)
Supplement: Supplementary file 1 [file ijms-25-05501-s001.zip › Supplementary Figure and Table/Table S1 20240105.xlsx]

## Sheet: Sheet1
Table S1 The primer sequences used in this study
Gene ID	Forward Primer	Reverse primers
JP631638	CACCAAGCCGAAGAAGATCAAG	CCTCAGCCTCTGCACCTTTC
LOC105168587	GCACAGCATCCTTGGAAATAAG	TGATGTGTGTGTTCCAGTAGTT
LOC105169857	CAAGGTGCTGAGGGTTCTATT	CAGGACTTATCAAGGTGCCTAC
LOC105169455	CTCAGGCCCAAGACCATATTT	GAACAGAAGCCTTGTCCATCT
LOC105157670	CGTGGTGGGAGTTGGATAAG	GCAAGCCCATTTCCGTATTTC
LOC105156385	CCTCTTCCTCGCCAAATTCTAC	GCTTCGTACAGCAACGATCTAA
LOC105155458	CCTGGTGGAGGAAGAAATGAG	GGCTTCCAGCGAGTCATAAA
LOC105159638	CTAAGCCACAGAGCCAAGAA	GTGCTAGTTGGACTAGTTGAGG
LOC105167240	CACCACCACCACTCCTCTTC	ACAGGGGCGGACAAAATGAT
LOC105170941	TGGACGGATGCGAGAAGATG	GCTGGGACAGAGCACTCAAT
JP631638	TACGGGCAAGACCATAACCT	TAGAACTGGAGAACAGCGAGC
MSTRG.4330.1	CGTCTGGAGAAGTCGTTAGCG	TTTGCCTCCGTCTACTGCTTC
MSTRG.5300.1	AGGTCGTTTTTGGAGTGTATG	CCTCTTTTGAAGTTTCGTGTC
MSTRG.5563.1	GTTGTGGCATCTCGACTTCT	TGCTGGACAAAACTACTGGA
MSTRG.7134.2	GGAGGGAACTGGTGTCTTGTC	CTCTACCTATCGACGACGCCT
MSTRG.10253.1	TGGGGGATGGGTCTATTTGAT	AGGGAGTGATGGAGGAAAGTGA
MSTRG.20071.1	ATGGCCTTGTGCCATGTAAG	AACTAGCGTCAGACACCTAAC
MSTRG.24385.1	GGATGGCCGTTCTTGAGATAA	AGCTTCGTTTGATTCAGGCA
