# Supplementary material for: Transcriptome Analysis of Sesame (Sesamum indicum L.) Reveals the LncRNA and mRNA Regulatory Network Responding to Low Nitrogen Stress
Source: Int J Mol Sci. 2024 May 17;25(10):5501. doi: 10.3390/ijms25105501 (PMC11122487; doi:10.3390/ijms25105501)
Supplement: Supplementary file 1 [file ijms-25-05501-s001.zip › Supplementary Figure and Table/Table S2 20240108.xlsx]

## Sheet: Sheet1
Table S2 Summary of RNA sequencing results.
	Total reads	Clean reads	Reads-rNA	Reads mapped to sesame Genome	Q20(%)	Q30(%)
MD-CK3d-1	105158136	104786244 (99.65%)	104403384	69620346 (66.68%)	98.01	94.29
MD-CK3d-2	83325862	82963824 (99.57%)	82825506	56942861 (68.75%)	98.15	94.68
MD-CK3d-3	92905838	92558452 (99.63%)	92409582	60135189 (65.07%)	97.86	93.93
MD-T3d-1	93265252	92897096 (99.61%)	92795554	70692089 (76.18%)	97.95	94.19
MD-T3d-2	114714570	114229244 (99.58%)	114135278	91906851 (80.52%)	98.08	94.54
MD-T3d-3	115257770	114853636 (99.65%)	114759036	86560176 (75.43%)	98.01	94.29
MD-CK9d-1	97037188	96646674 (99.60%)	96448114	66857377 (69.32%)	97.94	94.09
MD-CK9d-2	97001058	96671874 (99.66%)	96499494	67228511 (69.67%)	97.84	93.83
MD-CK9d-3	98115582	97748636 (99.63%)	97541800	67169974 (68.86%)	97.89	94.02
MD-T9d-1	82114696	81749522 (99.56%)	81611658	62701378 (76.83%)	97.91	94.09
MD-T9d-2	89744692	89395444 (99.61%)	89199692	71456009 (80.11%)	98.02	94.38
MD-T9d-3	97222250	96840132 (99.61%)	96631682	77014792 (79.70%)	97.92	94.13
ZZ-CK3d-1	92600988	92219716 (99.59%)	92083302	54622010 (59.32%)	97.96	94.12
ZZ-CK3d-2	82545948	82156562 (99.53%)	82061702	47663368 (58.08%)	98	94.33
ZZ-CK3d-3	90033364	89705926 (99.64%)	89554154	54388118 (60.73%)	97.89	94
ZZ-T3d-1	81887512	81585708 (99.63%)	81509816	64944586 (79.68%)	98.06	94.45
ZZ-T3d-2	82689480	82395868 (99.64%)	82301086	65507853 (79.60%)	97.92	94.1
ZZ-T3d-3	100503950	100155578 (99.65%)	100061830	81113984 (81.06%)	97.93	94.12
ZZ-CK9d-1	90198502	89806074 (99.56%)	89659928	66185396 (73.82%)	97.94	94.21
ZZ-CK9d-2	98340130	97823198 (99.47%)	97659098	72073779 (73.80%)	98.15	94.73
ZZ-CK9d-3	82311516	81993758 (99.61%)	81909866	59993054 (73.24%)	97.89	94.05
ZZ-T9d-1	89875770	89518290 (99.60%)	89379748	69842660 (78.14%)	97.94	94.23
ZZ-T9d-2	88346834	87985266 (99.59%)	87857296	68075510 (77.48%)	97.96	94.26
ZZ-T9d-3	97141230	96728168 (99.57%)	96550124	73391865 (76.01%)	97.94	94.23
