# Supplementary material for: Transcriptome Analysis of Sesame (Sesamum indicum L.) Reveals the LncRNA and mRNA Regulatory Network Responding to Low Nitrogen Stress
Source: Int J Mol Sci. 2024 May 17;25(10):5501. doi: 10.3390/ijms25105501 (PMC11122487; doi:10.3390/ijms25105501)
Supplement: Supplementary file 1 [file ijms-25-05501-s001.zip › Supplementary Figure and Table/Table S3 20240307.xlsx]

## Sheet: 1227.bar_Gradient
Table S3 GO enrichment class of low nitrogen tolerance related DEGs
class	ID	Descrption	Pvalue	Qvalue	fg_num	bg_num	per	ratio
Biological Process	GO:0016052	carbohydrate catabolic process	0.000299972	0.142828	12	69	1.531	0.174
Biological Process	GO:0010087	phloem or xylem histogenesis	0.000340096	0.142828	15	101	1.913	0.149
Biological Process	GO:0009699	phenylpropanoid biosynthetic process	0.000376954	0.142828	22	183	2.806	0.12
Biological Process	GO:0009698	phenylpropanoid metabolic process	0.000476492	0.142828	24	211	3.061	0.114
Biological Process	GO:0002252	immune effector process	0.000853351	0.18418	18	145	2.296	0.124
Biological Process	GO:0009755	hormone-mediated signaling pathway	0.00115483	0.18418	66	833	8.418	0.079
Biological Process	GO:0032870	cellular response to hormone stimulus	0.00134346	0.18418	66	838	8.418	0.079
Biological Process	GO:0071495	cellular response to endogenous stimulus	0.00134346	0.18418	66	838	8.418	0.079
Biological Process	GO:0045488	pectin metabolic process	0.0013825	0.18418	4	10	0.51	0.4
Biological Process	GO:0034599	cellular response to oxidative stress	0.00218982	0.206938	5	18	0.638	0.278
Biological Process	GO:0034614	cellular response to reactive oxygen species	0.00218982	0.206938	5	18	0.638	0.278
Biological Process	GO:0044550	secondary metabolite biosynthetic process	0.00232176	0.206938	33	361	4.209	0.091
Biological Process	GO:0010039	response to iron ion	0.00276198	0.206938	6	27	0.765	0.222
Biological Process	GO:0001666	response to hypoxia	0.00284085	0.206938	5	19	0.638	0.263
Biological Process	GO:0036293	response to decreased oxygen levels	0.00284085	0.206938	5	19	0.638	0.263
Biological Process	GO:0070482	response to oxygen levels	0.00284085	0.206938	5	19	0.638	0.263
Biological Process	GO:0000103	sulfate assimilation	0.00293407	0.206938	2	2	0.255	1
Biological Process	GO:0019751	polyol metabolic process	0.00311491	0.207488	13	101	1.658	0.129
Biological Process	GO:0000272	polysaccharide catabolic process	0.00333473	0.208502	9	57	1.148	0.158
Biological Process	GO:0019748	secondary metabolic process	0.00347793	0.208502	49	608	6.25	0.081
Biological Process	GO:1990267	response to transition metal nanoparticle	0.00404165	0.230759	6	29	0.765	0.207
Biological Process	GO:0019740	nitrogen utilization	0.00470942	0.245878	3	7	0.383	0.429
Biological Process	GO:0009719	response to endogenous stimulus	0.0047166	0.245878	109	1583	13.903	0.069
Biological Process	GO:0002218	activation of innate immune response	0.00598664	0.287119	7	41	0.893	0.171
Biological Process	GO:0002253	activation of immune response	0.00598664	0.287119	7	41	0.893	0.171
Biological Process	GO:0007349	cellularization	0.00723331	0.322288	3	8	0.383	0.375
Biological Process	GO:0009725	response to hormone	0.00730893	0.322288	96	1390	12.245	0.069
Biological Process	GO:0050896	response to stimulus	0.0083019	0.322288	362	6074	46.173	0.06
Biological Process	GO:0070542	response to fatty acid	0.00848494	0.322288	2	3	0.255	0.667
Biological Process	GO:0002684	positive regulation of immune system process	0.00887031	0.322288	7	44	0.893	0.159
Biological Process	GO:0031349	positive regulation of defense response	0.00887031	0.322288	7	44	0.893	0.159
Biological Process	GO:0045089	positive regulation of innate immune response	0.00887031	0.322288	7	44	0.893	0.159
Biological Process	GO:0050778	positive regulation of immune response	0.00887031	0.322288	7	44	0.893	0.159
Biological Process	GO:0070887	cellular response to chemical stimulus	0.0108845	0.383839	82	1179	10.459	0.07
Biological Process	GO:0005976	polysaccharide metabolic process	0.0116896	0.400451	66	921	8.418	0.072
Biological Process	GO:0044036	cell wall macromolecule metabolic process	0.0121706	0.405348	25	285	3.189	0.088
Biological Process	GO:0010033	response to organic substance	0.0132736	0.424126	154	2410	19.643	0.064
Biological Process	GO:0050832	defense response to fungus	0.0137579	0.424126	8	59	1.02	0.136
Biological Process	GO:0045088	regulation of innate immune response	0.0141493	0.424126	7	48	0.893	0.146
Biological Process	GO:0050776	regulation of immune response	0.0141493	0.424126	7	48	0.893	0.146
Biological Process	GO:0010395	rhamnogalacturonan I metabolic process	0.016361	0.467068	2	4	0.255	0.5
Biological Process	GO:0052546	cell wall pectin metabolic process	0.016361	0.467068	2	4	0.255	0.5
Biological Process	GO:0010383	cell wall polysaccharide metabolic process	0.0176263	0.481302	23	265	2.934	0.087
Biological Process	GO:0010243	response to organonitrogen compound	0.0181027	0.481302	30	370	3.827	0.081
Biological Process	GO:0045229	external encapsulating structure organization	0.0182966	0.481302	55	763	7.015	0.072
Biological Process	GO:0009313	oligosaccharide catabolic process	0.0188667	0.481302	3	11	0.383	0.273
Biological Process	GO:0044724	single-organism carbohydrate catabolic process	0.0188667	0.481302	3	11	0.383	0.273
Biological Process	GO:0006020	inositol metabolic process	0.02416	0.568363	3	12	0.383	0.25
Biological Process	GO:0072505	divalent inorganic anion homeostasis	0.02416	0.568363	3	12	0.383	0.25
Biological Process	GO:0010410	hemicellulose metabolic process	0.0241756	0.568363	20	229	2.551	0.087
Biological Process	GO:0045491	xylan metabolic process	0.0241756	0.568363	20	229	2.551	0.087
Biological Process	GO:0009734	auxin-activated signaling pathway	0.0262945	0.593629	2	5	0.255	0.4
Biological Process	GO:0071365	cellular response to auxin stimulus	0.0262945	0.593629	2	5	0.255	0.4
Biological Process	GO:0006066	alcohol metabolic process	0.0267356	0.593629	26	321	3.316	0.081
Biological Process	GO:0010393	galacturonan metabolic process	0.0287077	0.606436	4	22	0.51	0.182
Biological Process	GO:0019400	alditol metabolic process	0.0287077	0.606436	4	22	0.51	0.182
Biological Process	GO:0009888	tissue development	0.0288297	0.606436	56	800	7.143	0.07
Biological Process	GO:0045333	cellular respiration	0.0302461	0.624793	11	107	1.403	0.103
Biological Process	GO:0006084	acetyl-CoA metabolic process	0.0310707	0.624793	5	33	0.638	0.152
Biological Process	GO:0015980	energy derivation by oxidation of organic compounds	0.0328536	0.624793	12	122	1.531	0.098
Biological Process	GO:0042545	cell wall modification	0.0330034	0.624793	9	82	1.148	0.11
Biological Process	GO:0071310	cellular response to organic substance	0.0336824	0.624793	77	1157	9.821	0.067
Biological Process	GO:0006790	sulfur compound metabolic process	0.0351117	0.624793	49	695	6.25	0.071
Biological Process	GO:0009692	ethylene metabolic process	0.0360381	0.624793	11	110	1.403	0.1
Biological Process	GO:0043449	cellular alkene metabolic process	0.0360381	0.624793	11	110	1.403	0.1
Biological Process	GO:0006059	hexitol metabolic process	0.03804	0.624793	2	6	0.255	0.333
Biological Process	GO:0019401	alditol biosynthetic process	0.03804	0.624793	2	6	0.255	0.333
Biological Process	GO:0019406	hexitol biosynthetic process	0.03804	0.624793	2	6	0.255	0.333
Biological Process	GO:0034308	primary alcohol metabolic process	0.03804	0.624793	2	6	0.255	0.333
Biological Process	GO:0042374	phylloquinone metabolic process	0.03804	0.624793	2	6	0.255	0.333
Biological Process	GO:0045489	pectin biosynthetic process	0.03804	0.624793	2	6	0.255	0.333
Biological Process	GO:0051648	vesicle localization	0.03804	0.624793	2	6	0.255	0.333
Biological Process	GO:0060627	regulation of vesicle-mediated transport	0.03804	0.624793	2	6	0.255	0.333
Biological Process	GO:1900673	olefin metabolic process	0.0403069	0.653081	11	112	1.403	0.098
Biological Process	GO:0015698	inorganic anion transport	0.0413164	0.660511	21	258	2.679	0.081
Biological Process	GO:0046173	polyol biosynthetic process	0.042682	0.673365	7	60	0.893	0.117
Biological Process	GO:0032970	regulation of actin filament-based process	0.0437147	0.680701	4	25	0.51	0.16
Biological Process	GO:0048584	positive regulation of response to stimulus	0.0460591	0.698769	7	61	0.893	0.115
Biological Process	GO:0031347	regulation of defense response	0.04689	0.698769	10	101	1.276	0.099
Biological Process	GO:0008643	carbohydrate transport	0.0496026	0.698769	7	62	0.893	0.113
Biological Process	GO:0018126	protein hydroxylation	0.0513722	0.698769	2	7	0.255	0.286
Biological Process	GO:0048236	plant-type spore development	0.0513722	0.698769	2	7	0.255	0.286
Biological Process	GO:0072501	cellular divalent inorganic anion homeostasis	0.0513722	0.698769	2	7	0.255	0.286
Biological Process	GO:0009644	response to high light intensity	0.0523913	0.698769	3	16	0.383	0.188
Biological Process	GO:0006637	acyl-CoA metabolic process	0.0524809	0.698769	11	117	1.403	0.094
Biological Process	GO:0035383	thioester metabolic process	0.0524809	0.698769	11	117	1.403	0.094
Biological Process	GO:0006808	regulation of nitrogen utilization	0.0541998	0.698769	1	1	0.128	1
Biological Process	GO:0009111	vitamin catabolic process	0.0541998	0.698769	1	1	0.128	1
Biological Process	GO:0009233	menaquinone metabolic process	0.0541998	0.698769	1	1	0.128	1
Biological Process	GO:0010325	raffinose family oligosaccharide biosynthetic process	0.0541998	0.698769	1	1	0.128	1
Biological Process	GO:0042304	regulation of fatty acid biosynthetic process	0.0541998	0.698769	1	1	0.128	1
Biological Process	GO:0042365	water-soluble vitamin catabolic process	0.0541998	0.698769	1	1	0.128	1
Biological Process	GO:0042450	arginine biosynthetic process via ornithine	0.0541998	0.698769	1	1	0.128	1
Biological Process	GO:0042221	response to chemical	0.055739	0.703549	211	3538	26.913	0.06
Biological Process	GO:1901136	carbohydrate derivative catabolic process	0.0557441	0.703549	4	27	0.51	0.148
Biological Process	GO:0080134	regulation of response to stress	0.0582721	0.727794	10	105	1.276	0.095
Biological Process	GO:0071554	cell wall organization or biogenesis	0.0620904	0.767488	53	790	6.76	0.067
Biological Process	GO:0009891	positive regulation of biosynthetic process	0.0645855	0.790184	10	107	1.276	0.093
Biological Process	GO:0009078	pyruvate family amino acid metabolic process	0.0660851	0.792361	2	8	0.255	0.25
Biological Process	GO:0015669	gas transport	0.0660851	0.792361	2	8	0.255	0.25
Biological Process	GO:0009620	response to fungus	0.0696071	0.816131	27	369	3.444	0.073
Biological Process	GO:0002682	regulation of immune system process	0.0698627	0.816131	7	67	0.893	0.104
Biological Process	GO:0055081	anion homeostasis	0.0705173	0.816131	3	18	0.383	0.167
Biological Process	GO:0009827	plant-type cell wall modification	0.0707903	0.816131	6	54	0.765	0.111
Biological Process	GO:0006091	generation of precursor metabolites and energy	0.0729819	0.831239	29	403	3.699	0.072
Biological Process	GO:0006820	anion transport	0.0734874	0.831239	42	616	5.357	0.068
Biological Process	GO:0048589	developmental growth	0.0767079	0.844404	23	309	2.934	0.074
Biological Process	GO:0005985	sucrose metabolic process	0.076764	0.844404	4	30	0.51	0.133
Biological Process	GO:0009723	response to ethylene	0.076764	0.844404	4	30	0.51	0.133
Biological Process	GO:0048588	developmental cell growth	0.0811737	0.84747	19	248	2.423	0.077
Biological Process	GO:1901661	quinone metabolic process	0.0814549	0.84747	5	43	0.638	0.116
Biological Process	GO:0001906	cell killing	0.0819904	0.84747	2	9	0.255	0.222
Biological Process	GO:0006026	aminoglycan catabolic process	0.0819904	0.84747	2	9	0.255	0.222
Biological Process	GO:0009612	response to mechanical stimulus	0.0819904	0.84747	2	9	0.255	0.222
Biological Process	GO:0010496	intercellular transport	0.0819904	0.84747	2	9	0.255	0.222
Biological Process	GO:0030002	cellular anion homeostasis	0.0819904	0.84747	2	9	0.255	0.222
Biological Process	GO:0016049	cell growth	0.0841272	0.848679	29	409	3.699	0.071
Biological Process	GO:0008154	actin polymerization or depolymerization	0.0880141	0.848679	5	44	0.638	0.114
Biological Process	GO:0044272	sulfur compound biosynthetic process	0.0883101	0.848679	36	526	4.592	0.068
Biological Process	GO:0015849	organic acid transport	0.0897744	0.848679	21	283	2.679	0.074
Biological Process	GO:0046942	carboxylic acid transport	0.0897744	0.848679	21	283	2.679	0.074
Biological Process	GO:0009720	detection of hormone stimulus	0.0989159	0.848679	2	10	0.255	0.2
Biological Process	GO:0009726	detection of endogenous stimulus	0.0989159	0.848679	2	10	0.255	0.2
Biological Process	GO:0009806	lignan metabolic process	0.0989159	0.848679	2	10	0.255	0.2
Biological Process	GO:0009807	lignan biosynthetic process	0.0989159	0.848679	2	10	0.255	0.2
Biological Process	GO:0008272	sulfate transport	0.102138	0.848679	3	21	0.383	0.143
Biological Process	GO:0072348	sulfur compound transport	0.102138	0.848679	3	21	0.383	0.143
Biological Process	GO:0002238	response to molecule of fungal origin	0.105466	0.848679	1	2	0.128	0.5
Biological Process	GO:0006067	ethanol metabolic process	0.105466	0.848679	1	2	0.128	0.5
Biological Process	GO:0006290	pyrimidine dimer repair	0.105466	0.848679	1	2	0.128	0.5
Biological Process	GO:0009624	response to nematode	0.105466	0.848679	1	2	0.128	0.5
Biological Process	GO:0009956	radial pattern formation	0.105466	0.848679	1	2	0.128	0.5
Biological Process	GO:0010337	regulation of salicylic acid metabolic process	0.105466	0.848679	1	2	0.128	0.5
Biological Process	GO:0010432	bract development	0.105466	0.848679	1	2	0.128	0.5
Biological Process	GO:0010433	bract morphogenesis	0.105466	0.848679	1	2	0.128	0.5
Biological Process	GO:0019217	regulation of fatty acid metabolic process	0.105466	0.848679	1	2	0.128	0.5
Biological Process	GO:0032434	regulation of proteasomal ubiquitin-dependent protein catabolic process	0.105466	0.848679	1	2	0.128	0.5
Biological Process	GO:0032436	positive regulation of proteasomal ubiquitin-dependent protein catabolic process	0.105466	0.848679	1	2	0.128	0.5
Biological Process	GO:0042176	regulation of protein catabolic process	0.105466	0.848679	1	2	0.128	0.5
Biological Process	GO:0045732	positive regulation of protein catabolic process	0.105466	0.848679	1	2	0.128	0.5
Biological Process	GO:0045862	positive regulation of proteolysis	0.105466	0.848679	1	2	0.128	0.5
Biological Process	GO:0050826	response to freezing	0.105466	0.848679	1	2	0.128	0.5
Biological Process	GO:0060771	phyllotactic patterning	0.105466	0.848679	1	2	0.128	0.5
Biological Process	GO:0061136	regulation of proteasomal protein catabolic process	0.105466	0.848679	1	2	0.128	0.5
Biological Process	GO:1901800	positive regulation of proteasomal protein catabolic process	0.105466	0.848679	1	2	0.128	0.5
Biological Process	GO:1903050	regulation of proteolysis involved in cellular protein catabolic process	0.105466	0.848679	1	2	0.128	0.5
Biological Process	GO:1903052	positive regulation of proteolysis involved in cellular protein catabolic process	0.105466	0.848679	1	2	0.128	0.5
Biological Process	GO:1903362	regulation of cellular protein catabolic process	0.105466	0.848679	1	2	0.128	0.5
Biological Process	GO:1903364	positive regulation of cellular protein catabolic process	0.105466	0.848679	1	2	0.128	0.5
Biological Process	GO:0006544	glycine metabolic process	0.111148	0.870528	7	75	0.893	0.093
Biological Process	GO:0007165	signal transduction	0.111313	0.870528	99	1623	12.628	0.061
Biological Process	GO:0030198	extracellular matrix organization	0.111664	0.870528	6	61	0.765	0.098
Biological Process	GO:0043062	extracellular structure organization	0.111664	0.870528	6	61	0.765	0.098
Biological Process	GO:0023052	signaling	0.112537	0.870528	99	1624	12.628	0.061
Biological Process	GO:0044700	single organism signaling	0.112537	0.870528	99	1624	12.628	0.061
Biological Process	GO:0071804	cellular potassium ion transport	0.116705	0.890993	2	11	0.255	0.182
Biological Process	GO:0071805	potassium ion transmembrane transport	0.116705	0.890993	2	11	0.255	0.182
Biological Process	GO:0055114	oxidation-reduction process	0.117412	0.890993	18	245	2.296	0.073
Biological Process	GO:0042180	cellular ketone metabolic process	0.1198	0.903398	8	91	1.02	0.088
Biological Process	GO:0051186	cofactor metabolic process	0.125788	0.932595	44	680	5.612	0.065
Biological Process	GO:0010053	root epidermal cell differentiation	0.132951	0.932595	13	170	1.658	0.076
Biological Process	GO:0090627	plant epidermal cell differentiation	0.132951	0.932595	13	170	1.658	0.076
Biological Process	GO:0090558	plant epidermis development	0.134545	0.932595	17	234	2.168	0.073
Biological Process	GO:0006022	aminoglycan metabolic process	0.135214	0.932595	2	12	0.255	0.167
Biological Process	GO:0009813	flavonoid biosynthetic process	0.135462	0.932595	10	124	1.276	0.081
Biological Process	GO:1901617	organic hydroxy compound biosynthetic process	0.13818	0.932595	17	235	2.168	0.072
Biological Process	GO:0006470	protein dephosphorylation	0.138295	0.932595	3	24	0.383	0.125
Biological Process	GO:0008064	regulation of actin polymerization or depolymerization	0.138295	0.932595	3	24	0.383	0.125
Biological Process	GO:0030832	regulation of actin filament length	0.138295	0.932595	3	24	0.383	0.125
Biological Process	GO:0032956	regulation of actin cytoskeleton organization	0.138295	0.932595	3	24	0.383	0.125
Biological Process	GO:0043647	inositol phosphate metabolic process	0.139399	0.932595	6	65	0.765	0.092
Biological Process	GO:0000097	sulfur amino acid biosynthetic process	0.139857	0.932595	26	383	3.316	0.068
Biological Process	GO:0006732	coenzyme metabolic process	0.139952	0.932595	34	517	4.337	0.066
Biological Process	GO:0009832	plant-type cell wall biogenesis	0.14227	0.932595	7	80	0.893	0.087
Biological Process	GO:0071555	cell wall organization	0.14869	0.932595	30	453	3.827	0.066
Biological Process	GO:0010476	gibberellin mediated signaling pathway	0.149024	0.932595	8	96	1.02	0.083
Biological Process	GO:0071370	cellular response to gibberellin stimulus	0.149024	0.932595	8	96	1.02	0.083
Biological Process	GO:0016311	dephosphorylation	0.151193	0.932595	3	25	0.383	0.12
Biological Process	GO:0006152	purine nucleoside catabolic process	0.153956	0.932595	1	3	0.128	0.333
Biological Process	GO:0006195	purine nucleotide catabolic process	0.153956	0.932595	1	3	0.128	0.333
Biological Process	GO:0006526	arginine biosynthetic process	0.153956	0.932595	1	3	0.128	0.333
Biological Process	GO:0006591	ornithine metabolic process	0.153956	0.932595	1	3	0.128	0.333
Biological Process	GO:0006706	steroid catabolic process	0.153956	0.932595	1	3	0.128	0.333
Biological Process	GO:0009154	purine ribonucleotide catabolic process	0.153956	0.932595	1	3	0.128	0.333
Biological Process	GO:0009261	ribonucleotide catabolic process	0.153956	0.932595	1	3	0.128	0.333
Biological Process	GO:0015714	phosphoenolpyruvate transport	0.153956	0.932595	1	3	0.128	0.333
Biological Process	GO:0015938	coenzyme A catabolic process	0.153956	0.932595	1	3	0.128	0.333
Biological Process	GO:0033869	nucleoside bisphosphate catabolic process	0.153956	0.932595	1	3	0.128	0.333
Biological Process	GO:0034031	ribonucleoside bisphosphate catabolic process	0.153956	0.932595	1	3	0.128	0.333
Biological Process	GO:0034034	purine nucleoside bisphosphate catabolic process	0.153956	0.932595	1	3	0.128	0.333
Biological Process	GO:0034433	steroid esterification	0.153956	0.932595	1	3	0.128	0.333
Biological Process	GO:0046130	purine ribonucleoside catabolic process	0.153956	0.932595	1	3	0.128	0.333
Biological Process	GO:0060147	regulation of posttranscriptional gene silencing	0.153956	0.932595	1	3	0.128	0.333
Biological Process	GO:0071241	cellular response to inorganic substance	0.153956	0.932595	1	3	0.128	0.333
Biological Process	GO:0072523	purine-containing compound catabolic process	0.153956	0.932595	1	3	0.128	0.333
Biological Process	GO:0006813	potassium ion transport	0.154313	0.932595	2	13	0.255	0.154
Biological Process	GO:0006817	phosphate ion transport	0.154313	0.932595	2	13	0.255	0.154
Biological Process	GO:0007276	gamete generation	0.154313	0.932595	2	13	0.255	0.154
Biological Process	GO:0042546	cell wall biogenesis	0.154784	0.932595	15	207	1.913	0.072
Biological Process	GO:0060560	developmental growth involved in morphogenesis	0.163525	0.966567	11	145	1.403	0.076
Biological Process	GO:0000096	sulfur amino acid metabolic process	0.163945	0.966567	26	391	3.316	0.066
Biological Process	GO:0048646	anatomical structure formation involved in morphogenesis	0.164367	0.966567	13	177	1.658	0.073
Biological Process	GO:0009808	lignin metabolic process	0.164453	0.966567	3	26	0.383	0.115
Biological Process	GO:0009820	alkaloid metabolic process	0.164453	0.966567	3	26	0.383	0.115
Biological Process	GO:0005975	carbohydrate metabolic process	0.165653	0.968866	95	1591	12.117	0.06
Biological Process	GO:0032958	inositol phosphate biosynthetic process	0.167236	0.969705	5	54	0.638	0.093
Biological Process	GO:0009404	toxin metabolic process	0.167682	0.969705	15	210	1.913	0.071
Biological Process	GO:0048583	regulation of response to stimulus	0.171265	0.969705	20	293	2.551	0.068
Biological Process	GO:0006333	chromatin assembly or disassembly	0.173884	0.969705	2	14	0.255	0.143
Biological Process	GO:0030522	intracellular receptor signaling pathway	0.173884	0.969705	2	14	0.255	0.143
Biological Process	GO:0031497	chromatin assembly	0.173884	0.969705	2	14	0.255	0.143
Biological Process	GO:0044000	movement in host	0.173884	0.969705	2	14	0.255	0.143
Biological Process	GO:0051814	movement in other organism involved in symbiotic interaction	0.173884	0.969705	2	14	0.255	0.143
Biological Process	GO:0052126	movement in host environment	0.173884	0.969705	2	14	0.255	0.143
Biological Process	GO:0052192	movement in environment of other organism involved in symbiotic interaction	0.173884	0.969705	2	14	0.255	0.143
Biological Process	GO:0046165	alcohol biosynthetic process	0.175046	0.971669	16	228	2.041	0.07
Biological Process	GO:1901698	response to nitrogen compound	0.183404	0.993033	32	499	4.082	0.064
Biological Process	GO:0044283	small molecule biosynthetic process	0.185777	0.993033	51	828	6.505	0.062
Biological Process	GO:0034285	response to disaccharide	0.186003	0.993033	17	247	2.168	0.069
Biological Process	GO:0002376	immune system process	0.187042	0.993033	37	586	4.719	0.063
Biological Process	GO:0015711	organic anion transport	0.187652	0.993033	21	314	2.679	0.067
Biological Process	GO:0009739	response to gibberellin	0.188162	0.993033	8	102	1.02	0.078
Biological Process	GO:0007154	cell communication	0.189976	0.993033	115	1962	14.668	0.059
Biological Process	GO:0006633	fatty acid biosynthetic process	0.19086	0.993033	10	134	1.276	0.075
Biological Process	GO:0009593	detection of chemical stimulus	0.191924	0.993033	3	28	0.383	0.107
Biological Process	GO:0019852	L-ascorbic acid metabolic process	0.191924	0.993033	3	28	0.383	0.107
Biological Process	GO:0071478	cellular response to radiation	0.191924	0.993033	3	28	0.383	0.107
Biological Process	GO:0071482	cellular response to light stimulus	0.191924	0.993033	3	28	0.383	0.107
Biological Process	GO:0006783	heme biosynthetic process	0.199821	0.993033	1	4	0.128	0.25
Biological Process	GO:0009109	coenzyme catabolic process	0.199821	0.993033	1	4	0.128	0.25
Biological Process	GO:0009164	nucleoside catabolic process	0.199821	0.993033	1	4	0.128	0.25
Biological Process	GO:0009825	multidimensional cell growth	0.199821	0.993033	1	4	0.128	0.25
Biological Process	GO:0009962	regulation of flavonoid biosynthetic process	0.199821	0.993033	1	4	0.128	0.25
Biological Process	GO:0010928	regulation of auxin mediated signaling pathway	0.199821	0.993033	1	4	0.128	0.25
Biological Process	GO:0015712	hexose phosphate transport	0.199821	0.993033	1	4	0.128	0.25
Biological Process	GO:0031331	positive regulation of cellular catabolic process	0.199821	0.993033	1	4	0.128	0.25
Biological Process	GO:0035864	response to potassium ion	0.199821	0.993033	1	4	0.128	0.25
Biological Process	GO:0042168	heme metabolic process	0.199821	0.993033	1	4	0.128	0.25
Biological Process	GO:0042454	ribonucleoside catabolic process	0.199821	0.993033	1	4	0.128	0.25
Biological Process	GO:0043666	regulation of phosphoprotein phosphatase activity	0.199821	0.993033	1	4	0.128	0.25
Biological Process	GO:0044711	single-organism biosynthetic process	0.200036	0.993033	117	2004	14.923	0.058
Biological Process	GO:0000280	nuclear division	0.200889	0.993033	12	168	1.531	0.071
Biological Process	GO:0006090	pyruvate metabolic process	0.201257	0.993033	37	591	4.719	0.063
Biological Process	GO:0071669	plant-type cell wall organization or biogenesis	0.203242	0.99872	21	318	2.679	0.066
Biological Process	GO:0010015	root morphogenesis	0.20463	1	15	218	1.913	0.069
Biological Process	GO:0016053	organic acid biosynthetic process	0.206172	1	38	610	4.847	0.062
Biological Process	GO:0046394	carboxylic acid biosynthetic process	0.206172	1	38	610	4.847	0.062
Biological Process	GO:0009867	jasmonic acid mediated signaling pathway	0.214024	1	2	16	0.255	0.125
Biological Process	GO:0015740	C4-dicarboxylate transport	0.214024	1	2	16	0.255	0.125
Biological Process	GO:0015994	chlorophyll metabolic process	0.214024	1	2	16	0.255	0.125
Biological Process	GO:0048278	vesicle docking	0.214024	1	2	16	0.255	0.125
Biological Process	GO:0071395	cellular response to jasmonic acid stimulus	0.214024	1	2	16	0.255	0.125
Biological Process	GO:0008202	steroid metabolic process	0.218156	1	18	271	2.296	0.066
Biological Process	GO:0006979	response to oxidative stress	0.219438	1	21	322	2.679	0.065
Biological Process	GO:0051552	flavone metabolic process	0.220432	1	3	30	0.383	0.1
Biological Process	GO:0051553	flavone biosynthetic process	0.220432	1	3	30	0.383	0.1
Biological Process	GO:0016051	carbohydrate biosynthetic process	0.223064	1	7	91	0.893	0.077
Biological Process	GO:0035556	intracellular signal transduction	0.225164	1	27	426	3.444	0.063
Biological Process	GO:0019725	cellular homeostasis	0.227207	1	18	273	2.296	0.066
Biological Process	GO:0009664	plant-type cell wall organization	0.230557	1	16	240	2.041	0.067
Biological Process	GO:0009746	response to hexose	0.233269	1	14	207	1.786	0.068
Biological Process	GO:0034284	response to monosaccharide	0.233269	1	14	207	1.786	0.068
Biological Process	GO:0006323	DNA packaging	0.234408	1	2	17	0.255	0.118
Biological Process	GO:0009312	oligosaccharide biosynthetic process	0.234408	1	2	17	0.255	0.118
Biological Process	GO:0009753	response to jasmonic acid	0.234408	1	2	17	0.255	0.118
Biological Process	GO:0072525	pyridine-containing compound biosynthetic process	0.234408	1	2	17	0.255	0.118
Biological Process	GO:0071214	cellular response to abiotic stimulus	0.234992	1	3	31	0.383	0.097
Biological Process	GO:0007126	meiotic nuclear division	0.237653	1	4	46	0.51	0.087
Biological Process	GO:0044042	glucan metabolic process	0.238979	1	31	499	3.954	0.062
Biological Process	GO:0009069	serine family amino acid metabolic process	0.239249	1	7	93	0.893	0.075
Biological Process	GO:0006522	alanine metabolic process	0.243202	1	1	5	0.128	0.2
Biological Process	GO:0006524	alanine catabolic process	0.243202	1	1	5	0.128	0.2
Biological Process	GO:0009080	pyruvate family amino acid catabolic process	0.243202	1	1	5	0.128	0.2
Biological Process	GO:0009838	abscission	0.243202	1	1	5	0.128	0.2
Biological Process	GO:0010921	regulation of phosphatase activity	0.243202	1	1	5	0.128	0.2
Biological Process	GO:0015995	chlorophyll biosynthetic process	0.243202	1	1	5	0.128	0.2
Biological Process	GO:0018065	protein-cofactor linkage	0.243202	1	1	5	0.128	0.2
Biological Process	GO:0033206	meiotic cytokinesis	0.243202	1	1	5	0.128	0.2
Biological Process	GO:0034644	cellular response to UV	0.243202	1	1	5	0.128	0.2
Biological Process	GO:0035303	regulation of dephosphorylation	0.243202	1	1	5	0.128	0.2
Biological Process	GO:0035304	regulation of protein dephosphorylation	0.243202	1	1	5	0.128	0.2
Biological Process	GO:0042822	pyridoxal phosphate metabolic process	0.243202	1	1	5	0.128	0.2
Biological Process	GO:0042823	pyridoxal phosphate biosynthetic process	0.243202	1	1	5	0.128	0.2
Biological Process	GO:0046184	aldehyde biosynthetic process	0.243202	1	1	5	0.128	0.2
Biological Process	GO:0016144	S-glycoside biosynthetic process	0.246734	1	12	176	1.531	0.068
Biological Process	GO:0019758	glycosinolate biosynthetic process	0.246734	1	12	176	1.531	0.068
Biological Process	GO:1901615	organic hydroxy compound metabolic process	0.251816	1	38	625	4.847	0.061
Biological Process	GO:0044710	single-organism metabolic process	0.251953	1	323	5786	41.199	0.056
Biological Process	GO:0015718	monocarboxylic acid transport	0.254895	1	2	18	0.255	0.111
Biological Process	GO:0030162	regulation of proteolysis	0.254895	1	2	18	0.255	0.111
Biological Process	GO:1901658	glycosyl compound catabolic process	0.254895	1	2	18	0.255	0.111
Biological Process	GO:0006694	steroid biosynthetic process	0.255588	1	17	262	2.168	0.065
Biological Process	GO:1901659	glycosyl compound biosynthetic process	0.255663	1	16	245	2.041	0.065
Biological Process	GO:0032535	regulation of cellular component size	0.255798	1	7	95	0.893	0.074
Biological Process	GO:0090066	regulation of anatomical structure size	0.255798	1	7	95	0.893	0.074
Biological Process	GO:0048509	regulation of meristem development	0.260815	1	15	229	1.913	0.066
Biological Process	GO:0006101	citrate metabolic process	0.261662	1	4	48	0.51	0.083
Biological Process	GO:0072593	reactive oxygen species metabolic process	0.267216	1	24	385	3.061	0.062
Biological Process	GO:0072330	monocarboxylic acid biosynthetic process	0.268138	1	10	146	1.276	0.068
Biological Process	GO:0051726	regulation of cell cycle	0.269907	1	11	163	1.403	0.067
Biological Process	GO:0051716	cellular response to stimulus	0.271445	1	139	2442	17.73	0.057
Biological Process	GO:0071103	DNA conformation change	0.273837	1	4	49	0.51	0.082
Biological Process	GO:0072350	tricarboxylic acid metabolic process	0.273837	1	4	49	0.51	0.082
Biological Process	GO:0009683	indoleacetic acid metabolic process	0.27516	1	6	81	0.765	0.074
Biological Process	GO:0009733	response to auxin	0.275412	1	2	19	0.255	0.105
Biological Process	GO:0022406	membrane docking	0.275412	1	2	19	0.255	0.105
Biological Process	GO:0048285	organelle fission	0.277486	1	13	198	1.658	0.066
Biological Process	GO:0006743	ubiquinone metabolic process	0.279524	1	3	34	0.383	0.088
Biological Process	GO:0016098	monoterpenoid metabolic process	0.279524	1	3	34	0.383	0.088
Biological Process	GO:1901700	response to oxygen-containing compound	0.28114	1	75	1293	9.566	0.058
Biological Process	GO:0030029	actin filament-based process	0.282952	1	11	165	1.403	0.067
Biological Process	GO:0044699	single-organism process	0.283085	1	554	10079	70.663	0.055
Biological Process	GO:0006733	oxidoreduction coenzyme metabolic process	0.283304	1	19	302	2.423	0.063
Biological Process	GO:0009166	nucleotide catabolic process	0.284235	1	1	6	0.128	0.167
Biological Process	GO:0019632	shikimate metabolic process	0.284235	1	1	6	0.128	0.167
Biological Process	GO:0046903	secretion	0.284235	1	1	6	0.128	0.167
Biological Process	GO:0042440	pigment metabolic process	0.284585	1	6	82	0.765	0.073
Biological Process	GO:0000271	polysaccharide biosynthetic process	0.286658	1	5	66	0.638	0.076
Biological Process	GO:0040007	growth	0.289049	1	36	601	4.592	0.06
Biological Process	GO:0006739	NADP metabolic process	0.292426	1	16	252	2.041	0.063
Biological Process	GO:0009826	unidimensional cell growth	0.294913	1	9	133	1.148	0.068
Biological Process	GO:0016143	S-glycoside metabolic process	0.295464	1	13	201	1.658	0.065
Biological Process	GO:0019757	glycosinolate metabolic process	0.295464	1	13	201	1.658	0.065
Biological Process	GO:0006081	cellular aldehyde metabolic process	0.295897	1	2	20	0.255	0.1
Biological Process	GO:0006525	arginine metabolic process	0.295897	1	2	20	0.255	0.1
Biological Process	GO:0010413	glucuronoxylan metabolic process	0.295897	1	2	20	0.255	0.1
Biological Process	GO:1901606	alpha-amino acid catabolic process	0.295897	1	2	20	0.255	0.1
Biological Process	GO:0046496	nicotinamide nucleotide metabolic process	0.2963	1	17	270	2.168	0.063
Biological Process	GO:0010260	organ senescence	0.298489	1	7	100	0.893	0.07
Biological Process	GO:0098542	defense response to other organism	0.298818	1	21	340	2.679	0.062
Biological Process	GO:0000302	response to reactive oxygen species	0.29976	1	18	288	2.296	0.062
Biological Process	GO:0009694	jasmonic acid metabolic process	0.302355	1	12	185	1.531	0.065
Biological Process	GO:0033993	response to lipid	0.304832	1	15	237	1.913	0.063
Biological Process	GO:0019362	pyridine nucleotide metabolic process	0.306788	1	17	272	2.168	0.062
Biological Process	GO:0009812	flavonoid metabolic process	0.309571	1	11	169	1.403	0.065
Biological Process	GO:0009292	genetic transfer	0.309635	1	3	36	0.383	0.083
Biological Process	GO:0034637	cellular carbohydrate biosynthetic process	0.309635	1	3	36	0.383	0.083
Biological Process	GO:0048511	rhythmic process	0.309941	1	9	135	1.148	0.067
Biological Process	GO:0000160	phosphorelay signal transduction system	0.310019	1	10	152	1.276	0.066
Biological Process	GO:0030154	cell differentiation	0.316097	1	45	769	5.74	0.059
Biological Process	GO:0010498	proteasomal protein catabolic process	0.316292	1	2	21	0.255	0.095
Biological Process	GO:0043161	proteasome-mediated ubiquitin-dependent protein catabolic process	0.316292	1	2	21	0.255	0.095
Biological Process	GO:0048468	cell development	0.316429	1	35	591	4.464	0.059
Biological Process	GO:0071229	cellular response to acid chemical	0.319251	1	27	450	3.444	0.06
Biological Process	GO:0006546	glycine catabolic process	0.323045	1	1	7	0.128	0.143
Biological Process	GO:0007127	meiosis I	0.323045	1	1	7	0.128	0.143
Biological Process	GO:0008361	regulation of cell size	0.323045	1	1	7	0.128	0.143
Biological Process	GO:0009896	positive regulation of catabolic process	0.323045	1	1	7	0.128	0.143
Biological Process	GO:0015717	triose phosphate transport	0.323045	1	1	7	0.128	0.143
Biological Process	GO:0031577	spindle checkpoint	0.323045	1	1	7	0.128	0.143
Biological Process	GO:0035434	copper ion transmembrane transport	0.323045	1	1	7	0.128	0.143
Biological Process	GO:0035437	maintenance of protein localization in endoplasmic reticulum	0.323045	1	1	7	0.128	0.143
Biological Process	GO:0070972	protein localization to endoplasmic reticulum	0.323045	1	1	7	0.128	0.143
Biological Process	GO:0071173	spindle assembly checkpoint	0.323045	1	1	7	0.128	0.143
Biological Process	GO:1901292	nucleoside phosphate catabolic process	0.323045	1	1	7	0.128	0.143
Biological Process	GO:0009668	plastid membrane organization	0.324039	1	14	223	1.786	0.063
Biological Process	GO:0042743	hydrogen peroxide metabolic process	0.324383	1	22	363	2.806	0.061
Biological Process	GO:0002831	regulation of response to biotic stimulus	0.324737	1	3	37	0.383	0.081
Biological Process	GO:0006754	ATP biosynthetic process	0.324737	1	3	37	0.383	0.081
Biological Process	GO:0009145	purine nucleoside triphosphate biosynthetic process	0.324737	1	3	37	0.383	0.081
Biological Process	GO:0009206	purine ribonucleoside triphosphate biosynthetic process	0.324737	1	3	37	0.383	0.081
Biological Process	GO:0007015	actin filament organization	0.325135	1	9	137	1.148	0.066
Biological Process	GO:0072524	pyridine-containing compound metabolic process	0.328076	1	17	276	2.168	0.062
Biological Process	GO:1901657	glycosyl compound metabolic process	0.330649	1	18	294	2.296	0.061
Biological Process	GO:0003002	regionalization	0.335993	1	14	225	1.786	0.062
Biological Process	GO:0051701	interaction with host	0.336548	1	2	22	0.255	0.091
Biological Process	GO:0071396	cellular response to lipid	0.338601	1	13	208	1.658	0.062
Biological Process	GO:0009144	purine nucleoside triphosphate metabolic process	0.339838	1	3	38	0.383	0.079
Biological Process	GO:0009205	purine ribonucleoside triphosphate metabolic process	0.339838	1	3	38	0.383	0.079
Biological Process	GO:0046034	ATP metabolic process	0.339838	1	3	38	0.383	0.079
Biological Process	GO:0015893	drug transport	0.340543	1	5	71	0.638	0.07
Biological Process	GO:0042493	response to drug	0.340543	1	5	71	0.638	0.07
Biological Process	GO:1901701	cellular response to oxygen-containing compound	0.345412	1	34	581	4.337	0.059
Biological Process	GO:0009201	ribonucleoside triphosphate biosynthetic process	0.348298	1	4	55	0.51	0.073
Biological Process	GO:0009607	response to biotic stimulus	0.349137	1	71	1248	9.056	0.057
Biological Process	GO:0006950	response to stress	0.3493	1	197	3543	25.128	0.056
Biological Process	GO:0015833	peptide transport	0.352105	1	6	89	0.765	0.067
Biological Process	GO:0051493	regulation of cytoskeleton organization	0.354915	1	3	39	0.383	0.077
Biological Process	GO:0016129	phytosteroid biosynthetic process	0.355915	1	9	141	1.148	0.064
Biological Process	GO:0006801	superoxide metabolic process	0.35662	1	2	23	0.255	0.087
Biological Process	GO:0006835	dicarboxylic acid transport	0.35662	1	2	23	0.255	0.087
Biological Process	GO:0010017	red or far-red light signaling pathway	0.35662	1	2	23	0.255	0.087
Biological Process	GO:0071489	cellular response to red or far red light	0.35662	1	2	23	0.255	0.087
Biological Process	GO:0006779	porphyrin-containing compound biosynthetic process	0.357466	1	11	176	1.403	0.062
Biological Process	GO:0000724	double-strand break repair via homologous recombination	0.359754	1	1	8	0.128	0.125
Biological Process	GO:0006613	cotranslational protein targeting to membrane	0.359754	1	1	8	0.128	0.125
Biological Process	GO:0008645	hexose transport	0.359754	1	1	8	0.128	0.125
Biological Process	GO:0009071	serine family amino acid catabolic process	0.359754	1	1	8	0.128	0.125
Biological Process	GO:0009084	glutamine family amino acid biosynthetic process	0.359754	1	1	8	0.128	0.125
Biological Process	GO:0010675	regulation of cellular carbohydrate metabolic process	0.359754	1	1	8	0.128	0.125
Biological Process	GO:0060968	regulation of gene silencing	0.359754	1	1	8	0.128	0.125
Biological Process	GO:1901678	iron coordination entity transport	0.359754	1	1	8	0.128	0.125
Biological Process	GO:0009850	auxin metabolic process	0.360402	1	7	107	0.893	0.065
Biological Process	GO:0009142	nucleoside triphosphate biosynthetic process	0.360808	1	4	56	0.51	0.071
Biological Process	GO:0009199	ribonucleoside triphosphate metabolic process	0.360808	1	4	56	0.51	0.071
Biological Process	GO:0051640	organelle localization	0.360808	1	4	56	0.51	0.071
Biological Process	GO:0048444	floral organ morphogenesis	0.362341	1	5	73	0.638	0.068
Biological Process	GO:0048563	post-embryonic organ morphogenesis	0.362341	1	5	73	0.638	0.068
Biological Process	GO:0009863	salicylic acid mediated signaling pathway	0.362466	1	15	247	1.913	0.061
Biological Process	GO:0071446	cellular response to salicylic acid stimulus	0.362466	1	15	247	1.913	0.061
Biological Process	GO:0022622	root system development	0.367619	1	18	301	2.296	0.06
Biological Process	GO:0048364	root development	0.367619	1	18	301	2.296	0.06
Biological Process	GO:0006873	cellular ion homeostasis	0.371365	1	11	178	1.403	0.062
Biological Process	GO:0010073	meristem maintenance	0.373311	1	4	57	0.51	0.07
Biological Process	GO:0006720	isoprenoid metabolic process	0.373749	1	25	427	3.189	0.059
Biological Process	GO:0001101	response to acid chemical	0.375968	1	77	1367	9.821	0.056
Biological Process	GO:0033014	tetrapyrrole biosynthetic process	0.378338	1	11	179	1.403	0.061
Biological Process	GO:0042886	amide transport	0.381497	1	6	92	0.765	0.065
Biological Process	GO:0006811	ion transport	0.381845	1	81	1442	10.332	0.056
Biological Process	GO:0046148	pigment biosynthetic process	0.384171	1	5	75	0.638	0.067
Biological Process	GO:0055082	cellular chemical homeostasis	0.385325	1	11	180	1.403	0.061
Biological Process	GO:0009141	nucleoside triphosphate metabolic process	0.385793	1	4	58	0.51	0.069
Biological Process	GO:0016128	phytosteroid metabolic process	0.38704	1	9	145	1.148	0.062
Biological Process	GO:0009886	post-embryonic morphogenesis	0.387514	1	12	198	1.531	0.061
Biological Process	GO:0009408	response to heat	0.391603	1	8	128	1.02	0.062
Biological Process	GO:0009751	response to salicylic acid	0.391975	1	15	252	1.913	0.06
Biological Process	GO:0006549	isoleucine metabolic process	0.394474	1	1	9	0.128	0.111
Biological Process	GO:0009853	photorespiration	0.394474	1	1	9	0.128	0.111
Biological Process	GO:0015749	monosaccharide transport	0.394474	1	1	9	0.128	0.111
Biological Process	GO:0015936	coenzyme A metabolic process	0.394474	1	1	9	0.128	0.111
Biological Process	GO:0033865	nucleoside bisphosphate metabolic process	0.394474	1	1	9	0.128	0.111
Biological Process	GO:0033875	ribonucleoside bisphosphate metabolic process	0.394474	1	1	9	0.128	0.111
Biological Process	GO:0034032	purine nucleoside bisphosphate metabolic process	0.394474	1	1	9	0.128	0.111
Biological Process	GO:0010191	mucilage metabolic process	0.396057	1	2	25	0.255	0.08
Biological Process	GO:0046434	organophosphate catabolic process	0.396057	1	2	25	0.255	0.08
Biological Process	GO:0030036	actin cytoskeleton organization	0.397362	1	10	164	1.276	0.061
Biological Process	GO:0046128	purine ribonucleoside metabolic process	0.398245	1	4	59	0.51	0.068
Biological Process	GO:0051188	cofactor biosynthetic process	0.398706	1	16	271	2.041	0.059
Biological Process	GO:0034728	nucleosome organization	0.399794	1	3	42	0.383	0.071
Biological Process	GO:0042278	purine nucleoside metabolic process	0.410652	1	4	60	0.51	0.067
Biological Process	GO:0042742	defense response to bacterium	0.410652	1	4	60	0.51	0.067
Biological Process	GO:0016104	triterpenoid biosynthetic process	0.414574	1	3	43	0.383	0.07
Biological Process	GO:0006629	lipid metabolic process	0.4151	1	85	1528	10.842	0.056
Biological Process	GO:0007167	enzyme linked receptor protein signaling pathway	0.415357	1	2	26	0.255	0.077
Biological Process	GO:0006721	terpenoid metabolic process	0.415524	1	22	382	2.806	0.058
Biological Process	GO:0044802	single-organism membrane organization	0.415754	1	15	256	1.913	0.059
Biological Process	GO:0009414	response to water deprivation	0.416623	1	8	131	1.02	0.061
Biological Process	GO:0051273	beta-glucan metabolic process	0.42097	1	12	203	1.531	0.059
Biological Process	GO:0008652	cellular amino acid biosynthetic process	0.422255	1	28	492	3.571	0.057
Biological Process	GO:0006568	tryptophan metabolic process	0.423006	1	4	61	0.51	0.066
Biological Process	GO:0006767	water-soluble vitamin metabolic process	0.423006	1	4	61	0.51	0.066
Biological Process	GO:0010038	response to metal ion	0.426278	1	40	711	5.102	0.056
Biological Process	GO:0000075	cell cycle checkpoint	0.427314	1	1	10	0.128	0.1
Biological Process	GO:0006241	CTP biosynthetic process	0.427314	1	1	10	0.128	0.1
Biological Process	GO:0006302	double-strand break repair	0.427314	1	1	10	0.128	0.1
Biological Process	GO:0006308	DNA catabolic process	0.427314	1	1	10	0.128	0.1
Biological Process	GO:0019359	nicotinamide nucleotide biosynthetic process	0.427314	1	1	10	0.128	0.1
Biological Process	GO:0032508	DNA duplex unwinding	0.427314	1	1	10	0.128	0.1
Biological Process	GO:0046036	CTP metabolic process	0.427314	1	1	10	0.128	0.1
Biological Process	GO:0046739	transport of virus in multicellular host	0.427314	1	1	10	0.128	0.1
Biological Process	GO:0051220	cytoplasmic sequestering of protein	0.427314	1	1	10	0.128	0.1
Biological Process	GO:0051668	localization within membrane	0.427314	1	1	10	0.128	0.1
Biological Process	GO:0071941	nitrogen cycle metabolic process	0.427314	1	1	10	0.128	0.1
Biological Process	GO:0009743	response to carbohydrate	0.428426	1	25	439	3.189	0.057
Biological Process	GO:0051707	response to other organism	0.43091	1	67	1205	8.546	0.056
Biological Process	GO:0009415	response to water	0.433279	1	8	133	1.02	0.06
Biological Process	GO:0000902	cell morphogenesis	0.433711	1	30	531	3.827	0.056
Biological Process	GO:0008219	cell death	0.433711	1	24	422	3.061	0.057
Biological Process	GO:0006576	cellular biogenic amine metabolic process	0.433928	1	9	151	1.148	0.06
Biological Process	GO:0006586	indolalkylamine metabolic process	0.435295	1	4	62	0.51	0.065
Biological Process	GO:0043207	response to external biotic stimulus	0.435774	1	68	1225	8.673	0.056
Biological Process	GO:0050801	ion homeostasis	0.43959	1	15	260	1.913	0.058
Biological Process	GO:0034754	cellular hormone metabolic process	0.441727	1	9	152	1.148	0.059
Biological Process	GO:0071824	protein-DNA complex subunit organization	0.443762	1	3	45	0.383	0.067
Biological Process	GO:0006766	vitamin metabolic process	0.44751	1	4	63	0.51	0.063
Biological Process	GO:0006595	polyamine metabolic process	0.449188	1	5	81	0.638	0.062
Biological Process	GO:0046471	phosphatidylglycerol metabolic process	0.449188	1	5	81	0.638	0.062
Biological Process	GO:0009226	nucleotide-sugar biosynthetic process	0.45299	1	2	28	0.255	0.071
Biological Process	GO:0006722	triterpenoid metabolic process	0.458142	1	3	46	0.383	0.065
Biological Process	GO:0007166	cell surface receptor signaling pathway	0.458142	1	3	46	0.383	0.065
Biological Process	GO:0005977	glycogen metabolic process	0.458375	1	1	11	0.128	0.091
Biological Process	GO:0006112	energy reserve metabolic process	0.458375	1	1	11	0.128	0.091
Biological Process	GO:0006573	valine metabolic process	0.458375	1	1	11	0.128	0.091
Biological Process	GO:0019760	glucosinolate metabolic process	0.458375	1	1	11	0.128	0.091
Biological Process	GO:0019762	glucosinolate catabolic process	0.458375	1	1	11	0.128	0.091
Biological Process	GO:0030838	positive regulation of actin filament polymerization	0.458375	1	1	11	0.128	0.091
Biological Process	GO:0031334	positive regulation of protein complex assembly	0.458375	1	1	11	0.128	0.091
Biological Process	GO:0032273	positive regulation of protein polymerization	0.458375	1	1	11	0.128	0.091
Biological Process	GO:0043650	dicarboxylic acid biosynthetic process	0.458375	1	1	11	0.128	0.091
Biological Process	GO:0044766	multi-organism transport	0.458375	1	1	11	0.128	0.091
Biological Process	GO:0045010	actin nucleation	0.458375	1	1	11	0.128	0.091
Biological Process	GO:0046794	transport of virus	0.458375	1	1	11	0.128	0.091
Biological Process	GO:1902579	multi-organism localization	0.458375	1	1	11	0.128	0.091
Biological Process	GO:0051321	meiotic cell cycle	0.458931	1	7	118	0.893	0.059
Biological Process	GO:0009119	ribonucleoside metabolic process	0.459876	1	5	82	0.638	0.061
Biological Process	GO:0010817	regulation of hormone levels	0.466303	1	17	301	2.168	0.056
Biological Process	GO:0000041	transition metal ion transport	0.466403	1	8	137	1.02	0.058
Biological Process	GO:0009163	nucleoside biosynthetic process	0.471678	1	4	65	0.51	0.062
Biological Process	GO:0042455	ribonucleoside biosynthetic process	0.471678	1	4	65	0.51	0.062
Biological Process	GO:0055076	transition metal ion homeostasis	0.471678	1	4	65	0.51	0.062
Biological Process	GO:0010565	regulation of cellular ketone metabolic process	0.472361	1	3	47	0.383	0.064
Biological Process	GO:0012501	programmed cell death	0.474253	1	22	394	2.806	0.056
Biological Process	GO:0008610	lipid biosynthetic process	0.478183	1	42	762	5.357	0.055
Biological Process	GO:0016265	death	0.478916	1	25	450	3.189	0.056
Biological Process	GO:0009943	adaxial/abaxial axis specification	0.481066	1	5	84	0.638	0.06
Biological Process	GO:0009845	seed germination	0.483615	1	4	66	0.51	0.061
Biological Process	GO:0042451	purine nucleoside biosynthetic process	0.486408	1	3	48	0.383	0.062
Biological Process	GO:0046129	purine ribonucleoside biosynthetic process	0.486408	1	3	48	0.383	0.062
Biological Process	GO:0006085	acetyl-CoA biosynthetic process	0.487753	1	1	12	0.128	0.083
Biological Process	GO:0006475	internal protein amino acid acetylation	0.487753	1	1	12	0.128	0.083
Biological Process	GO:0010104	regulation of ethylene-activated signaling pathway	0.487753	1	1	12	0.128	0.083
Biological Process	GO:0016573	histone acetylation	0.487753	1	1	12	0.128	0.083
Biological Process	GO:0018393	internal peptidyl-lysine acetylation	0.487753	1	1	12	0.128	0.083
Biological Process	GO:0018394	peptidyl-lysine acetylation	0.487753	1	1	12	0.128	0.083
Biological Process	GO:0019363	pyridine nucleotide biosynthetic process	0.487753	1	1	12	0.128	0.083
Biological Process	GO:0035384	thioester biosynthetic process	0.487753	1	1	12	0.128	0.083
Biological Process	GO:0046890	regulation of lipid biosynthetic process	0.487753	1	1	12	0.128	0.083
Biological Process	GO:0055088	lipid homeostasis	0.487753	1	1	12	0.128	0.083
Biological Process	GO:0071616	acyl-CoA biosynthetic process	0.487753	1	1	12	0.128	0.083
Biological Process	GO:0090056	regulation of chlorophyll metabolic process	0.487753	1	1	12	0.128	0.083
Biological Process	GO:1901401	regulation of tetrapyrrole metabolic process	0.487753	1	1	12	0.128	0.083
Biological Process	GO:0009063	cellular amino acid catabolic process	0.489198	1	2	30	0.255	0.067
Biological Process	GO:0099402	plant organ development	0.495393	1	33	601	4.209	0.055
Biological Process	GO:0090351	seedling development	0.495443	1	4	67	0.51	0.06
Biological Process	GO:0044106	cellular amine metabolic process	0.495813	1	9	159	1.148	0.057
Biological Process	GO:0006575	cellular modified amino acid metabolic process	0.497732	1	6	104	0.765	0.058
Biological Process	GO:0042430	indole-containing compound metabolic process	0.497732	1	6	104	0.765	0.058
Biological Process	GO:0032787	monocarboxylic acid metabolic process	0.498882	1	81	1487	10.332	0.054
Biological Process	GO:0048869	cellular developmental process	0.504271	1	61	1120	7.781	0.054
Biological Process	GO:0009411	response to UV	0.504359	1	13	234	1.658	0.056
Biological Process	GO:0009116	nucleoside metabolic process	0.512292	1	5	87	0.638	0.057
Biological Process	GO:0010035	response to inorganic substance	0.513834	1	46	846	5.867	0.054
Biological Process	GO:0000154	rRNA modification	0.51554	1	1	13	0.128	0.077
Biological Process	GO:0006749	glutathione metabolic process	0.51554	1	1	13	0.128	0.077
Biological Process	GO:0010232	vascular transport	0.51554	1	1	13	0.128	0.077
Biological Process	GO:0018871	1-aminocyclopropane-1-carboxylate metabolic process	0.51554	1	1	13	0.128	0.077
Biological Process	GO:0042446	hormone biosynthetic process	0.51554	1	1	13	0.128	0.077
Biological Process	GO:0051193	regulation of cofactor metabolic process	0.51554	1	1	13	0.128	0.077
Biological Process	GO:0072595	maintenance of protein localization in organelle	0.51554	1	1	13	0.128	0.077
Biological Process	GO:0061640	cytoskeleton-dependent cytokinesis	0.5176	1	11	199	1.403	0.055
Biological Process	GO:0043436	oxoacid metabolic process	0.518282	1	120	2215	15.306	0.054
Biological Process	GO:0006082	organic acid metabolic process	0.520484	1	120	2216	15.306	0.054
Biological Process	GO:0009955	adaxial/abaxial pattern specification	0.52253	1	5	88	0.638	0.057
Biological Process	GO:0043067	regulation of programmed cell death	0.523278	1	20	367	2.551	0.054
Biological Process	GO:0032392	DNA geometric change	0.523864	1	2	32	0.255	0.062
Biological Process	GO:0040011	locomotion	0.523864	1	2	32	0.255	0.062
Biological Process	GO:0042445	hormone metabolic process	0.524393	1	11	200	1.403	0.055
Biological Process	GO:0043269	regulation of ion transport	0.526093	1	9	163	1.148	0.055
Biological Process	GO:0098660	inorganic ion transmembrane transport	0.52741	1	3	51	0.383	0.059
Biological Process	GO:0098662	inorganic cation transmembrane transport	0.52741	1	3	51	0.383	0.059
Biological Process	GO:0048856	anatomical structure development	0.528523	1	131	2423	16.709	0.054
Biological Process	GO:0032504	multicellular organism reproduction	0.530201	1	4	70	0.51	0.057
Biological Process	GO:0048609	multicellular organismal reproductive process	0.530201	1	4	70	0.51	0.057
Biological Process	GO:0010941	regulation of cell death	0.533322	1	20	369	2.551	0.054
Biological Process	GO:0016114	terpenoid biosynthetic process	0.53344	1	12	220	1.531	0.055
Biological Process	GO:0048518	positive regulation of biological process	0.535253	1	26	481	3.316	0.054
Biological Process	GO:0016109	tetraterpenoid biosynthetic process	0.539087	1	8	146	1.02	0.055
Biological Process	GO:0010029	regulation of seed germination	0.540593	1	2	33	0.255	0.061
Biological Process	GO:1900140	regulation of seedling development	0.540593	1	2	33	0.255	0.061
Biological Process	GO:0009127	purine nucleoside monophosphate biosynthetic process	0.540668	1	3	52	0.383	0.058
Biological Process	GO:0009168	purine ribonucleoside monophosphate biosynthetic process	0.540668	1	3	52	0.383	0.058
Biological Process	GO:1901990	regulation of mitotic cell cycle phase transition	0.540668	1	3	52	0.383	0.058
Biological Process	GO:0009064	glutamine family amino acid metabolic process	0.541524	1	4	71	0.51	0.056
Biological Process	GO:0009156	ribonucleoside monophosphate biosynthetic process	0.541524	1	4	71	0.51	0.056
Biological Process	GO:0002832	negative regulation of response to biotic stimulus	0.541821	1	1	14	0.128	0.071
Biological Process	GO:0006109	regulation of carbohydrate metabolic process	0.541821	1	1	14	0.128	0.071
Biological Process	GO:0006551	leucine metabolic process	0.541821	1	1	14	0.128	0.071
Biological Process	GO:0006825	copper ion transport	0.541821	1	1	14	0.128	0.071
Biological Process	GO:0010075	regulation of meristem growth	0.541821	1	1	14	0.128	0.071
Biological Process	GO:0010119	regulation of stomatal movement	0.541821	1	1	14	0.128	0.071
Biological Process	GO:0016145	S-glycoside catabolic process	0.541821	1	1	14	0.128	0.071
Biological Process	GO:0019216	regulation of lipid metabolic process	0.541821	1	1	14	0.128	0.071
Biological Process	GO:0019759	glycosinolate catabolic process	0.541821	1	1	14	0.128	0.071
Biological Process	GO:0031329	regulation of cellular catabolic process	0.541821	1	1	14	0.128	0.071
Biological Process	GO:0043200	response to amino acid	0.541821	1	1	14	0.128	0.071
Biological Process	GO:0032879	regulation of localization	0.547917	1	13	241	1.658	0.054
Biological Process	GO:0018205	peptidyl-lysine modification	0.551042	1	15	279	1.913	0.054
Biological Process	GO:0000910	cytokinesis	0.551251	1	11	204	1.403	0.054
Biological Process	GO:0006952	defense response	0.551432	1	44	820	5.612	0.054
Biological Process	GO:0009161	ribonucleoside monophosphate metabolic process	0.552705	1	4	72	0.51	0.056
Biological Process	GO:0014070	response to organic cyclic compound	0.552868	1	29	541	3.699	0.054
Biological Process	GO:0009126	purine nucleoside monophosphate metabolic process	0.55371	1	3	53	0.383	0.057
Biological Process	GO:0009167	purine ribonucleoside monophosphate metabolic process	0.55371	1	3	53	0.383	0.057
Biological Process	GO:0044772	mitotic cell cycle phase transition	0.55371	1	3	53	0.383	0.057
Biological Process	GO:1901987	regulation of cell cycle phase transition	0.55371	1	3	53	0.383	0.057
Biological Process	GO:0048878	chemical homeostasis	0.558045	1	16	299	2.041	0.054
Biological Process	GO:0045087	innate immune response	0.562084	1	23	431	2.934	0.053
Biological Process	GO:0051704	multi-organism process	0.564333	1	72	1345	9.184	0.054
Biological Process	GO:0044770	cell cycle phase transition	0.566528	1	3	54	0.383	0.056
Biological Process	GO:0006222	UMP biosynthetic process	0.566678	1	1	15	0.128	0.067
Biological Process	GO:0006473	protein acetylation	0.566678	1	1	15	0.128	0.067
Biological Process	GO:0006826	iron ion transport	0.566678	1	1	15	0.128	0.067
Biological Process	GO:0009640	photomorphogenesis	0.566678	1	1	15	0.128	0.067
Biological Process	GO:0010099	regulation of photomorphogenesis	0.566678	1	1	15	0.128	0.067
Biological Process	GO:0015696	ammonium transport	0.566678	1	1	15	0.128	0.067
Biological Process	GO:0043692	monoterpene metabolic process	0.566678	1	1	15	0.128	0.067
Biological Process	GO:0046049	UMP metabolic process	0.566678	1	1	15	0.128	0.067
Biological Process	GO:0048638	regulation of developmental growth	0.566678	1	1	15	0.128	0.067
Biological Process	GO:2000030	regulation of response to red or far red light	0.566678	1	1	15	0.128	0.067
Biological Process	GO:0044765	single-organism transport	0.577288	1	147	2743	18.75	0.054
Biological Process	GO:0030243	cellulose metabolic process	0.577779	1	8	151	1.02	0.053
Biological Process	GO:1902578	single-organism localization	0.578193	1	148	2762	18.878	0.054
Biological Process	GO:0010374	stomatal complex development	0.579119	1	3	55	0.383	0.055
Biological Process	GO:0016101	diterpenoid metabolic process	0.579119	1	3	55	0.383	0.055
Biological Process	GO:0019752	carboxylic acid metabolic process	0.585825	1	113	2116	14.413	0.053
Biological Process	GO:0009900	dehiscence	0.588291	1	2	36	0.255	0.056
Biological Process	GO:1902531	regulation of intracellular signal transduction	0.588291	1	2	36	0.255	0.056
Biological Process	GO:0006566	threonine metabolic process	0.590189	1	1	16	0.128	0.062
Biological Process	GO:0007186	G-protein coupled receptor signaling pathway	0.590189	1	1	16	0.128	0.062
Biological Process	GO:0009873	ethylene-activated signaling pathway	0.590189	1	1	16	0.128	0.062
Biological Process	GO:0010466	negative regulation of peptidase activity	0.590189	1	1	16	0.128	0.062
Biological Process	GO:0030041	actin filament polymerization	0.590189	1	1	16	0.128	0.062
Biological Process	GO:0030833	regulation of actin filament polymerization	0.590189	1	1	16	0.128	0.062
Biological Process	GO:0045861	negative regulation of proteolysis	0.590189	1	1	16	0.128	0.062
Biological Process	GO:0052547	regulation of peptidase activity	0.590189	1	1	16	0.128	0.062
Biological Process	GO:0071369	cellular response to ethylene stimulus	0.590189	1	1	16	0.128	0.062
Biological Process	GO:0016108	tetraterpenoid metabolic process	0.592831	1	8	153	1.02	0.052
Biological Process	GO:0043476	pigment accumulation	0.594539	1	7	134	0.893	0.052
Biological Process	GO:0043478	pigment accumulation in response to UV light	0.594539	1	7	134	0.893	0.052
Biological Process	GO:0043479	pigment accumulation in tissues in response to UV light	0.594539	1	7	134	0.893	0.052
Biological Process	GO:0043480	pigment accumulation in tissues	0.594539	1	7	134	0.893	0.052
Biological Process	GO:0009308	amine metabolic process	0.596282	1	12	230	1.531	0.052
Biological Process	GO:0033554	cellular response to stress	0.597431	1	43	815	5.485	0.053
Biological Process	GO:0009798	axis specification	0.600713	1	5	96	0.638	0.052
Biological Process	GO:0009933	meristem structural organization	0.60245	1	7	135	0.893	0.052
Biological Process	GO:0043473	pigmentation	0.60245	1	7	135	0.893	0.052
Biological Process	GO:0009108	coenzyme biosynthetic process	0.609967	1	5	97	0.638	0.052
Biological Process	GO:0048532	anatomical structure arrangement	0.61028	1	7	136	0.893	0.051
Biological Process	GO:0006955	immune response	0.611555	1	23	442	2.934	0.052
Biological Process	GO:0018193	peptidyl-amino acid modification	0.612083	1	15	290	1.913	0.052
Biological Process	GO:0000165	MAPK cascade	0.612425	1	1	17	0.128	0.059
Biological Process	GO:0001510	RNA methylation	0.612425	1	1	17	0.128	0.059
Biological Process	GO:0006596	polyamine biosynthetic process	0.612425	1	1	17	0.128	0.059
Biological Process	GO:0006606	protein import into nucleus	0.612425	1	1	17	0.128	0.059
Biological Process	GO:0006760	folic acid-containing compound metabolic process	0.612425	1	1	17	0.128	0.059
Biological Process	GO:0006839	mitochondrial transport	0.612425	1	1	17	0.128	0.059
Biological Process	GO:0009218	pyrimidine ribonucleotide metabolic process	0.612425	1	1	17	0.128	0.059
Biological Process	GO:0009220	pyrimidine ribonucleotide biosynthetic process	0.612425	1	1	17	0.128	0.059
Biological Process	GO:0009309	amine biosynthetic process	0.612425	1	1	17	0.128	0.059
Biological Process	GO:0016099	monoterpenoid biosynthetic process	0.612425	1	1	17	0.128	0.059
Biological Process	GO:0023014	signal transduction by protein phosphorylation	0.612425	1	1	17	0.128	0.059
Biological Process	GO:0032271	regulation of protein polymerization	0.612425	1	1	17	0.128	0.059
Biological Process	GO:0032507	maintenance of protein location in cell	0.612425	1	1	17	0.128	0.059
Biological Process	GO:0042401	cellular biogenic amine biosynthetic process	0.612425	1	1	17	0.128	0.059
Biological Process	GO:0042558	pteridine-containing compound metabolic process	0.612425	1	1	17	0.128	0.059
Biological Process	GO:0043254	regulation of protein complex assembly	0.612425	1	1	17	0.128	0.059
Biological Process	GO:0043405	regulation of MAP kinase activity	0.612425	1	1	17	0.128	0.059
Biological Process	GO:0043408	regulation of MAPK cascade	0.612425	1	1	17	0.128	0.059
Biological Process	GO:0044744	protein targeting to nucleus	0.612425	1	1	17	0.128	0.059
Biological Process	GO:0045185	maintenance of protein location	0.612425	1	1	17	0.128	0.059
Biological Process	GO:0046132	pyrimidine ribonucleoside biosynthetic process	0.612425	1	1	17	0.128	0.059
Biological Process	GO:0046134	pyrimidine nucleoside biosynthetic process	0.612425	1	1	17	0.128	0.059
Biological Process	GO:0046341	CDP-diacylglycerol metabolic process	0.612425	1	1	17	0.128	0.059
Biological Process	GO:0051170	nuclear import	0.612425	1	1	17	0.128	0.059
Biological Process	GO:0051258	protein polymerization	0.612425	1	1	17	0.128	0.059
Biological Process	GO:0070297	regulation of phosphorelay signal transduction system	0.612425	1	1	17	0.128	0.059
Biological Process	GO:1902593	single-organism nuclear import	0.612425	1	1	17	0.128	0.059
Biological Process	GO:0048449	floral organ formation	0.615476	1	3	58	0.383	0.052
Biological Process	GO:0098655	cation transmembrane transport	0.615476	1	3	58	0.383	0.052
Biological Process	GO:0042592	homeostatic process	0.615937	1	23	443	2.934	0.052
Biological Process	GO:0044264	cellular polysaccharide metabolic process	0.616268	1	25	481	3.189	0.052
Biological Process	GO:0001558	regulation of cell growth	0.61658	1	4	78	0.51	0.051
Biological Process	GO:0009124	nucleoside monophosphate biosynthetic process	0.61658	1	4	78	0.51	0.051
Biological Process	GO:0010051	xylem and phloem pattern formation	0.617991	1	2	38	0.255	0.053
Biological Process	GO:0019953	sexual reproduction	0.617991	1	2	38	0.255	0.053
Biological Process	GO:0044262	cellular carbohydrate metabolic process	0.618095	1	31	595	3.954	0.052
Biological Process	GO:0048507	meristem development	0.620353	1	24	463	3.061	0.052
Biological Process	GO:0051049	regulation of transport	0.621849	1	11	215	1.403	0.051
Biological Process	GO:0000281	mitotic cytokinesis	0.62376	1	10	196	1.276	0.051
Biological Process	GO:0006305	DNA alkylation	0.62569	1	7	138	0.893	0.051
Biological Process	GO:0007346	regulation of mitotic cell cycle	0.627114	1	3	59	0.383	0.051
Biological Process	GO:0048569	post-embryonic organ development	0.629269	1	8	158	1.02	0.051
Biological Process	GO:0018958	phenol-containing compound metabolic process	0.630168	1	10	197	1.276	0.051
Biological Process	GO:0044092	negative regulation of molecular function	0.632211	1	2	39	0.255	0.051
Biological Process	GO:0006641	triglyceride metabolic process	0.633456	1	1	18	0.128	0.056
Biological Process	GO:0009147	pyrimidine nucleoside triphosphate metabolic process	0.633456	1	1	18	0.128	0.056
Biological Process	GO:0009148	pyrimidine nucleoside triphosphate biosynthetic process	0.633456	1	1	18	0.128	0.056
Biological Process	GO:0009208	pyrimidine ribonucleoside triphosphate metabolic process	0.633456	1	1	18	0.128	0.056
Biological Process	GO:0009209	pyrimidine ribonucleoside triphosphate biosynthetic process	0.633456	1	1	18	0.128	0.056
Biological Process	GO:0009395	phospholipid catabolic process	0.633456	1	1	18	0.128	0.056
Biological Process	GO:0009926	auxin polar transport	0.633456	1	1	18	0.128	0.056
Biological Process	GO:0034504	protein localization to nucleus	0.633456	1	1	18	0.128	0.056
Biological Process	GO:0044089	positive regulation of cellular component biogenesis	0.633456	1	1	18	0.128	0.056
Biological Process	GO:0051346	negative regulation of hydrolase activity	0.633456	1	1	18	0.128	0.056
Biological Process	GO:0051651	maintenance of location in cell	0.633456	1	1	18	0.128	0.056
Biological Process	GO:0000904	cell morphogenesis involved in differentiation	0.636375	1	17	333	2.168	0.051
Biological Process	GO:0006520	cellular amino acid metabolic process	0.636544	1	43	827	5.485	0.052
Biological Process	GO:0010564	regulation of cell cycle process	0.636561	1	4	80	0.51	0.05
Biological Process	GO:0000725	recombinational repair	0.638506	1	3	60	0.383	0.05
Biological Process	GO:0006304	DNA modification	0.640756	1	7	140	0.893	0.05
Biological Process	GO:0006073	cellular glucan metabolic process	0.641402	1	24	468	3.061	0.051
Biological Process	GO:0009617	response to bacterium	0.641402	1	24	468	3.061	0.051
Biological Process	GO:0006511	ubiquitin-dependent protein catabolic process	0.643335	1	8	160	1.02	0.05
Biological Process	GO:0009123	nucleoside monophosphate metabolic process	0.646295	1	4	81	0.51	0.049
Biological Process	GO:0007568	aging	0.648156	1	7	141	0.893	0.05
Biological Process	GO:0051336	regulation of hydrolase activity	0.649653	1	3	61	0.383	0.049
Biological Process	GO:0009893	positive regulation of metabolic process	0.650979	1	17	336	2.168	0.051
Biological Process	GO:1901605	alpha-amino acid metabolic process	0.650979	1	17	336	2.168	0.051
Biological Process	GO:0009311	oligosaccharide metabolic process	0.652025	1	11	220	1.403	0.05
Biological Process	GO:0006457	protein folding	0.653348	1	1	19	0.128	0.053
Biological Process	GO:0009173	pyrimidine ribonucleoside monophosphate metabolic process	0.653348	1	1	19	0.128	0.053
Biological Process	GO:0009174	pyrimidine ribonucleoside monophosphate biosynthetic process	0.653348	1	1	19	0.128	0.053
Biological Process	GO:0009937	regulation of gibberellic acid mediated signaling pathway	0.653348	1	1	19	0.128	0.053
Biological Process	GO:0035266	meristem growth	0.653348	1	1	19	0.128	0.053
Biological Process	GO:0044273	sulfur compound catabolic process	0.653348	1	1	19	0.128	0.053
Biological Process	GO:0007010	cytoskeleton organization	0.653974	1	15	298	1.913	0.05
Biological Process	GO:0048229	gametophyte development	0.65578	1	17	337	2.168	0.05
Biological Process	GO:0044764	multi-organism cellular process	0.655855	1	4	82	0.51	0.049
Biological Process	GO:0009696	salicylic acid metabolic process	0.65909	1	9	182	1.148	0.049
Biological Process	GO:0009225	nucleotide-sugar metabolic process	0.659404	1	2	41	0.255	0.049
Biological Process	GO:1903047	mitotic cell cycle process	0.660652	1	12	241	1.531	0.05
Biological Process	GO:0007389	pattern specification process	0.666247	1	14	281	1.786	0.05
Biological Process	GO:0006468	protein phosphorylation	0.667688	1	22	436	2.806	0.05
Biological Process	GO:0008299	isoprenoid biosynthetic process	0.668776	1	13	262	1.658	0.05
Biological Process	GO:0098771	inorganic ion homeostasis	0.669808	1	7	144	0.893	0.049
Biological Process	GO:0009914	hormone transport	0.67112	1	5	104	0.638	0.048
Biological Process	GO:0006970	response to osmotic stress	0.671207	1	48	933	6.122	0.051
Biological Process	GO:0006638	neutral lipid metabolic process	0.672161	1	1	20	0.128	0.05
Biological Process	GO:0006639	acylglycerol metabolic process	0.672161	1	1	20	0.128	0.05
Biological Process	GO:0009130	pyrimidine nucleoside monophosphate biosynthetic process	0.672161	1	1	20	0.128	0.05
Biological Process	GO:0009740	gibberellic acid mediated signaling pathway	0.672161	1	1	20	0.128	0.05
Biological Process	GO:0030258	lipid modification	0.672161	1	1	20	0.128	0.05
Biological Process	GO:0030855	epithelial cell differentiation	0.672161	1	1	20	0.128	0.05
Biological Process	GO:0048585	negative regulation of response to stimulus	0.672161	1	1	20	0.128	0.05
Biological Process	GO:0009687	abscisic acid metabolic process	0.672385	1	2	42	0.255	0.048
Biological Process	GO:0010074	maintenance of meristem identity	0.672385	1	2	42	0.255	0.048
Biological Process	GO:0043288	apocarotenoid metabolic process	0.672385	1	2	42	0.255	0.048
Biological Process	GO:1902644	tertiary alcohol metabolic process	0.672385	1	2	42	0.255	0.048
Biological Process	GO:0032989	cellular component morphogenesis	0.676123	1	32	630	4.082	0.051
Biological Process	GO:0090567	reproductive shoot system development	0.677199	1	21	419	2.679	0.05
Biological Process	GO:0010646	regulation of cell communication	0.679282	1	10	205	1.276	0.049
Biological Process	GO:0009892	negative regulation of metabolic process	0.680066	1	22	439	2.806	0.05
Biological Process	GO:0042537	benzene-containing compound metabolic process	0.684174	1	9	186	1.148	0.048
Biological Process	GO:1902410	mitotic cytokinetic process	0.684174	1	9	186	1.148	0.048
Biological Process	GO:0032501	multicellular organismal process	0.687139	1	144	2745	18.367	0.052
Biological Process	GO:0009834	plant-type secondary cell wall biogenesis	0.689954	1	1	21	0.128	0.048
Biological Process	GO:0051495	positive regulation of cytoskeleton organization	0.689954	1	1	21	0.128	0.048
Biological Process	GO:0009966	regulation of signal transduction	0.690619	1	7	147	0.893	0.048
Biological Process	GO:0023051	regulation of signaling	0.690619	1	7	147	0.893	0.048
Biological Process	GO:0000278	mitotic cell cycle	0.694728	1	13	267	1.658	0.049
Biological Process	GO:0007275	multicellular organism development	0.698459	1	127	2433	16.199	0.052
Biological Process	GO:0032506	cytokinetic process	0.702229	1	9	189	1.148	0.048
Biological Process	GO:0048437	floral organ development	0.702229	1	9	189	1.148	0.048
Biological Process	GO:0009653	anatomical structure morphogenesis	0.702782	1	70	1362	8.929	0.051
Biological Process	GO:0044712	single-organism catabolic process	0.702798	1	15	308	1.913	0.049
Biological Process	GO:0009129	pyrimidine nucleoside monophosphate metabolic process	0.706783	1	1	22	0.128	0.045
Biological Process	GO:0016567	protein ubiquitination	0.706783	1	1	22	0.128	0.045
Biological Process	GO:0006631	fatty acid metabolic process	0.708095	1	27	543	3.444	0.05
Biological Process	GO:0010212	response to ionizing radiation	0.711347	1	3	67	0.383	0.045
Biological Process	GO:0046486	glycerolipid metabolic process	0.713898	1	12	251	1.531	0.048
Biological Process	GO:0048827	phyllome development	0.717022	1	7	151	0.893	0.046
Biological Process	GO:0008654	phospholipid biosynthetic process	0.718238	1	5	110	0.638	0.045
Biological Process	GO:0006793	phosphorus metabolic process	0.719028	1	124	2388	15.816	0.052
Biological Process	GO:0022900	electron transport chain	0.720342	1	6	131	0.765	0.046
Biological Process	GO:0044707	single-multicellular organism process	0.721086	1	142	2727	18.112	0.052
Biological Process	GO:0006644	phospholipid metabolic process	0.721129	1	15	312	1.913	0.048
Biological Process	GO:0009628	response to abiotic stimulus	0.721605	1	135	2596	17.219	0.052
Biological Process	GO:0046916	cellular transition metal ion homeostasis	0.7227	1	1	23	0.128	0.043
Biological Process	GO:0060429	epithelium development	0.7227	1	1	23	0.128	0.043
Biological Process	GO:0006650	glycerophospholipid metabolic process	0.723886	1	11	233	1.403	0.047
Biological Process	GO:1903046	meiotic cell cycle process	0.725605	1	5	111	0.638	0.045
Biological Process	GO:0022613	ribonucleoprotein complex biogenesis	0.72695	1	8	173	1.02	0.046
Biological Process	GO:0006778	porphyrin-containing compound metabolic process	0.728804	1	12	254	1.531	0.047
Biological Process	GO:0007017	microtubule-based process	0.728994	1	11	234	1.403	0.047
Biological Process	GO:0016310	phosphorylation	0.730765	1	28	569	3.571	0.049
Biological Process	GO:0005984	disaccharide metabolic process	0.73083	1	9	194	1.148	0.046
Biological Process	GO:0044255	cellular lipid metabolic process	0.732866	1	63	1242	8.036	0.051
Biological Process	GO:0007049	cell cycle	0.73605	1	34	687	4.337	0.049
Biological Process	GO:0006213	pyrimidine nucleoside metabolic process	0.737753	1	1	24	0.128	0.042
Biological Process	GO:0007623	circadian rhythm	0.737753	1	1	24	0.128	0.042
Biological Process	GO:0009894	regulation of catabolic process	0.737753	1	1	24	0.128	0.042
Biological Process	GO:0043086	negative regulation of catalytic activity	0.737753	1	1	24	0.128	0.042
Biological Process	GO:0046131	pyrimidine ribonucleoside metabolic process	0.737753	1	1	24	0.128	0.042
Biological Process	GO:0009767	photosynthetic electron transport chain	0.738898	1	3	70	0.383	0.043
Biological Process	GO:0043401	steroid hormone mediated signaling pathway	0.741992	1	2	48	0.255	0.042
Biological Process	GO:0044703	multi-organism reproductive process	0.741992	1	2	48	0.255	0.042
Biological Process	GO:0048545	response to steroid hormone	0.741992	1	2	48	0.255	0.042
Biological Process	GO:0071383	cellular response to steroid hormone stimulus	0.741992	1	2	48	0.255	0.042
Biological Process	GO:0006972	hyperosmotic response	0.74423	1	8	176	1.02	0.045
Biological Process	GO:1901565	organonitrogen compound catabolic process	0.746868	1	5	114	0.638	0.044
Biological Process	GO:0009690	cytokinin metabolic process	0.747606	1	3	71	0.383	0.042
Biological Process	GO:0033013	tetrapyrrole metabolic process	0.747886	1	12	258	1.531	0.047
Biological Process	GO:0065008	regulation of biological quality	0.748429	1	46	923	5.867	0.05
Biological Process	GO:0006612	protein targeting to membrane	0.75199	1	1	25	0.128	0.04
Biological Process	GO:0009651	response to salt stress	0.75199	1	1	25	0.128	0.04
Biological Process	GO:0010118	stomatal movement	0.75199	1	1	25	0.128	0.04
Biological Process	GO:0022618	ribonucleoprotein complex assembly	0.75199	1	1	25	0.128	0.04
Biological Process	GO:0043543	protein acylation	0.75199	1	1	25	0.128	0.04
Biological Process	GO:0071826	ribonucleoprotein complex subunit organization	0.75199	1	1	25	0.128	0.04
Biological Process	GO:0051606	detection of stimulus	0.75608	1	3	72	0.383	0.042
Biological Process	GO:0030001	metal ion transport	0.756534	1	28	577	3.571	0.049
Biological Process	GO:0009685	gibberellin metabolic process	0.762209	1	2	50	0.255	0.04
Biological Process	GO:0046488	phosphatidylinositol metabolic process	0.762209	1	2	50	0.255	0.04
Biological Process	GO:0060918	auxin transport	0.764075	1	4	95	0.51	0.042
Biological Process	GO:0034220	ion transmembrane transport	0.76513	1	7	159	0.893	0.044
Biological Process	GO:0040008	regulation of growth	0.766888	1	5	117	0.638	0.043
Biological Process	GO:0051301	cell division	0.77045	1	12	263	1.531	0.046
Biological Process	GO:0055065	metal ion homeostasis	0.771178	1	4	96	0.51	0.042
Biological Process	GO:0009066	aspartate family amino acid metabolic process	0.771793	1	2	51	0.255	0.039
Biological Process	GO:0051239	regulation of multicellular organismal process	0.772095	1	33	680	4.209	0.049
Biological Process	GO:2000026	regulation of multicellular organismal development	0.772095	1	33	680	4.209	0.049
Biological Process	GO:0043085	positive regulation of catalytic activity	0.772338	1	3	74	0.383	0.041
Biological Process	GO:0044093	positive regulation of molecular function	0.772338	1	3	74	0.383	0.041
Biological Process	GO:0071407	cellular response to organic cyclic compound	0.775024	1	19	405	2.423	0.047
Biological Process	GO:0044281	small molecule metabolic process	0.775548	1	158	3062	20.153	0.052
Biological Process	GO:0019637	organophosphate metabolic process	0.776515	1	51	1031	6.505	0.049
Biological Process	GO:0030865	cortical cytoskeleton organization	0.778191	1	1	27	0.128	0.037
Biological Process	GO:0044087	regulation of cellular component biogenesis	0.778191	1	1	27	0.128	0.037
Biological Process	GO:0009259	ribonucleotide metabolic process	0.779554	1	5	119	0.638	0.042
Biological Process	GO:0019693	ribose phosphate metabolic process	0.779554	1	5	119	0.638	0.042
Biological Process	GO:0044763	single-organism cellular process	0.780145	1	403	7620	51.403	0.053
Biological Process	GO:0009908	flower development	0.780455	1	14	306	1.786	0.046
Biological Process	GO:0006281	DNA repair	0.781547	1	8	183	1.02	0.044
Biological Process	GO:0009787	regulation of abscisic acid-activated signaling pathway	0.787699	1	3	76	0.383	0.039
Biological Process	GO:1901419	regulation of response to alcohol	0.787699	1	3	76	0.383	0.039
Biological Process	GO:0042214	terpene metabolic process	0.789953	1	2	53	0.255	0.038
Biological Process	GO:0032269	negative regulation of cellular protein metabolic process	0.790235	1	1	28	0.128	0.036
Biological Process	GO:0051248	negative regulation of protein metabolic process	0.790235	1	1	28	0.128	0.036
Biological Process	GO:0009909	regulation of flower development	0.791479	1	4	99	0.51	0.04
Biological Process	GO:0048831	regulation of shoot system development	0.791479	1	4	99	0.51	0.04
Biological Process	GO:0034968	histone lysine methylation	0.792022	1	7	164	0.893	0.043
Biological Process	GO:0019932	second-messenger-mediated signaling	0.795052	1	3	77	0.383	0.039
Biological Process	GO:0050794	regulation of cellular process	0.796183	1	167	3246	21.301	0.051
Biological Process	GO:0006928	movement of cell or subcellular component	0.798546	1	2	54	0.255	0.037
Biological Process	GO:0015851	nucleobase transport	0.798546	1	2	54	0.255	0.037
Biological Process	GO:0009642	response to light intensity	0.799634	1	14	311	1.786	0.045
Biological Process	GO:0022402	cell cycle process	0.801516	1	23	493	2.934	0.047
Biological Process	GO:0043087	regulation of GTPase activity	0.801627	1	1	29	0.128	0.034
Biological Process	GO:0072657	protein localization to membrane	0.801627	1	1	29	0.128	0.034
Biological Process	GO:0090150	establishment of protein localization to membrane	0.801627	1	1	29	0.128	0.034
Biological Process	GO:0018022	peptidyl-lysine methylation	0.802107	1	7	166	0.893	0.042
Biological Process	GO:0048522	positive regulation of cellular process	0.809703	1	6	146	0.765	0.041
Biological Process	GO:0000226	microtubule cytoskeleton organization	0.810312	1	4	102	0.51	0.039
Biological Process	GO:0009150	purine ribonucleotide metabolic process	0.810312	1	4	102	0.51	0.039
Biological Process	GO:0048367	shoot system development	0.810624	1	26	556	3.316	0.047
Biological Process	GO:0006364	rRNA processing	0.8124	1	1	30	0.128	0.033
Biological Process	GO:0033692	cellular polysaccharide biosynthetic process	0.8124	1	1	30	0.128	0.033
Biological Process	GO:0048438	floral whorl development	0.8124	1	1	30	0.128	0.033
Biological Process	GO:0044085	cellular component biogenesis	0.813454	1	58	1184	7.398	0.049
Biological Process	GO:0005982	starch metabolic process	0.813886	1	9	211	1.148	0.043
Biological Process	GO:0043648	dicarboxylic acid metabolic process	0.814802	1	2	56	0.255	0.036
Biological Process	GO:0009314	response to radiation	0.815862	1	63	1282	8.036	0.049
Biological Process	GO:0031325	positive regulation of cellular metabolic process	0.816273	1	4	103	0.51	0.039
Biological Process	GO:0005996	monosaccharide metabolic process	0.819062	1	22	479	2.806	0.046
Biological Process	GO:0006974	cellular response to DNA damage stimulus	0.819121	1	8	191	1.02	0.042
Biological Process	GO:0090407	organophosphate biosynthetic process	0.820699	1	19	419	2.423	0.045
Biological Process	GO:0009260	ribonucleotide biosynthetic process	0.822079	1	4	104	0.51	0.038
Biological Process	GO:0046390	ribose phosphate biosynthetic process	0.822079	1	4	104	0.51	0.038
Biological Process	GO:0006714	sesquiterpenoid metabolic process	0.822482	1	2	57	0.255	0.035
Biological Process	GO:0009081	branched-chain amino acid metabolic process	0.822589	1	1	31	0.128	0.032
Biological Process	GO:0046246	terpene biosynthetic process	0.822589	1	1	31	0.128	0.032
Biological Process	GO:0051259	protein oligomerization	0.822589	1	1	31	0.128	0.032
Biological Process	GO:0048519	negative regulation of biological process	0.823959	1	25	541	3.189	0.046
Biological Process	GO:0032270	positive regulation of cellular protein metabolic process	0.828687	1	3	82	0.383	0.037
Biological Process	GO:0051247	positive regulation of protein metabolic process	0.828687	1	3	82	0.383	0.037
Biological Process	GO:0009648	photoperiodism	0.829337	1	6	150	0.765	0.04
Biological Process	GO:0016571	histone methylation	0.834217	1	9	216	1.148	0.042
Biological Process	GO:0034762	regulation of transmembrane transport	0.83699	1	2	59	0.255	0.034
Biological Process	GO:0034765	regulation of ion transmembrane transport	0.83699	1	2	59	0.255	0.034
Biological Process	GO:0006796	phosphate-containing compound metabolic process	0.837241	1	115	2293	14.668	0.05
Biological Process	GO:0009605	response to external stimulus	0.837952	1	93	1873	11.862	0.05
Biological Process	GO:0044786	cell cycle DNA replication	0.838593	1	4	107	0.51	0.037
Biological Process	GO:0048528	post-embryonic root development	0.840756	1	3	84	0.383	0.036
Biological Process	GO:0017038	protein import	0.841339	1	1	33	0.128	0.03
Biological Process	GO:0022904	respiratory electron transport chain	0.841339	1	1	33	0.128	0.03
Biological Process	GO:0042254	ribosome biogenesis	0.841339	1	1	33	0.128	0.03
Biological Process	GO:0048506	regulation of timing of meristematic phase transition	0.841339	1	1	33	0.128	0.03
Biological Process	GO:0016072	rRNA metabolic process	0.843465	1	11	261	1.403	0.042
Biological Process	GO:2000241	regulation of reproductive process	0.843805	1	4	108	0.51	0.037
Biological Process	GO:0006753	nucleoside phosphate metabolic process	0.845542	1	31	670	3.954	0.046
Biological Process	GO:0009738	abscisic acid-activated signaling pathway	0.84651	1	3	85	0.383	0.035
Biological Process	GO:0071215	cellular response to abscisic acid stimulus	0.84651	1	3	85	0.383	0.035
Biological Process	GO:0097306	cellular response to alcohol	0.84651	1	3	85	0.383	0.035
Biological Process	GO:0006479	protein methylation	0.849207	1	9	220	1.148	0.041
Biological Process	GO:0070085	glycosylation	0.84927	1	5	132	0.638	0.038
Biological Process	GO:0016458	gene silencing	0.849892	1	14	326	1.786	0.043
Biological Process	GO:0010638	positive regulation of organelle organization	0.849958	1	1	34	0.128	0.029
Biological Process	GO:0051130	positive regulation of cellular component organization	0.849958	1	1	34	0.128	0.029
Biological Process	GO:1901264	carbohydrate derivative transport	0.849958	1	1	34	0.128	0.029
Biological Process	GO:0050789	regulation of biological process	0.850584	1	239	4644	30.485	0.051
Biological Process	GO:0048731	system development	0.852373	1	60	1245	7.653	0.048
Biological Process	GO:0009072	aromatic amino acid family metabolic process	0.853783	1	5	133	0.638	0.038
Biological Process	GO:0009152	purine ribonucleotide biosynthetic process	0.857478	1	3	87	0.383	0.034
Biological Process	GO:0010629	negative regulation of gene expression	0.858917	1	15	350	1.913	0.043
Biological Process	GO:0055086	nucleobase-containing small molecule metabolic process	0.862196	1	32	698	4.082	0.046
Biological Process	GO:0006164	purine nucleotide biosynthetic process	0.8627	1	3	88	0.383	0.034
Biological Process	GO:0006261	DNA-dependent DNA replication	0.863255	1	4	112	0.51	0.036
Biological Process	GO:0015979	photosynthesis	0.863255	1	4	112	0.51	0.036
Biological Process	GO:0000741	karyogamy	0.865818	1	1	36	0.128	0.028
Biological Process	GO:0042126	nitrate metabolic process	0.865818	1	1	36	0.128	0.028
Biological Process	GO:0048284	organelle fusion	0.865818	1	1	36	0.128	0.028
Biological Process	GO:2001057	reactive nitrogen species metabolic process	0.865818	1	1	36	0.128	0.028
Biological Process	GO:0070838	divalent metal ion transport	0.865888	1	8	203	1.02	0.039
Biological Process	GO:0072511	divalent inorganic cation transport	0.865888	1	8	203	1.02	0.039
Biological Process	GO:0022610	biological adhesion	0.867754	1	3	89	0.383	0.034
Biological Process	GO:0051052	regulation of DNA metabolic process	0.867781	1	4	113	0.51	0.035
Biological Process	GO:0048608	reproductive structure development	0.869071	1	25	560	3.189	0.045
Biological Process	GO:0061458	reproductive system development	0.869071	1	25	560	3.189	0.045
Biological Process	GO:0009814	defense response, incompatible interaction	0.86966	1	9	226	1.148	0.04
Biological Process	GO:0044702	single organism reproductive process	0.871663	1	33	723	4.209	0.046
Biological Process	GO:0050790	regulation of catalytic activity	0.873261	1	7	183	0.893	0.038
Biological Process	GO:0032147	activation of protein kinase activity	0.874291	1	2	65	0.255	0.031
Biological Process	GO:0033674	positive regulation of kinase activity	0.874291	1	2	65	0.255	0.031
Biological Process	GO:0045860	positive regulation of protein kinase activity	0.874291	1	2	65	0.255	0.031
Biological Process	GO:0051347	positive regulation of transferase activity	0.874291	1	2	65	0.255	0.031
Biological Process	GO:0009658	chloroplast organization	0.87469	1	5	138	0.638	0.036
Biological Process	GO:0008213	protein alkylation	0.875958	1	9	228	1.148	0.039
Biological Process	GO:0009117	nucleotide metabolic process	0.877213	1	28	625	3.571	0.045
Biological Process	GO:0065007	biological regulation	0.877302	1	263	5122	33.546	0.051
Biological Process	GO:0009266	response to temperature stimulus	0.877333	1	15	357	1.913	0.042
Biological Process	GO:0022898	regulation of transmembrane transporter activity	0.880004	1	1	38	0.128	0.026
Biological Process	GO:0032409	regulation of transporter activity	0.880004	1	1	38	0.128	0.026
Biological Process	GO:0032412	regulation of ion transmembrane transporter activity	0.880004	1	1	38	0.128	0.026
Biological Process	GO:0016570	histone modification	0.880799	1	13	316	1.658	0.041
Biological Process	GO:0010605	negative regulation of macromolecule metabolic process	0.882066	1	16	380	2.041	0.042
Biological Process	GO:0006818	hydrogen transport	0.88216	1	6	163	0.765	0.037
Biological Process	GO:0006865	amino acid transport	0.882313	1	5	140	0.638	0.036
Biological Process	GO:0009416	response to light stimulus	0.883866	1	51	1089	6.505	0.047
Biological Process	GO:1901362	organic cyclic compound biosynthetic process	0.884582	1	86	1774	10.969	0.048
Biological Process	GO:0019827	stem cell population maintenance	0.884864	1	2	67	0.255	0.03
Biological Process	GO:0098727	maintenance of cell number	0.884864	1	2	67	0.255	0.03
Biological Process	GO:0044723	single-organism carbohydrate metabolic process	0.884959	1	42	911	5.357	0.046
Biological Process	GO:1901137	carbohydrate derivative biosynthetic process	0.885325	1	23	527	2.934	0.044
Biological Process	GO:0010604	positive regulation of macromolecule metabolic process	0.886362	1	3	93	0.383	0.032
Biological Process	GO:0072522	purine-containing compound biosynthetic process	0.886362	1	3	93	0.383	0.032
Biological Process	GO:0071900	regulation of protein serine/threonine kinase activity	0.886525	1	1	39	0.128	0.026
Biological Process	GO:0019318	hexose metabolic process	0.886624	1	17	403	2.168	0.042
Biological Process	GO:0044767	single-organism developmental process	0.887565	1	155	3100	19.77	0.05
Biological Process	GO:0043414	macromolecule methylation	0.887949	1	10	254	1.276	0.039
Biological Process	GO:0050793	regulation of developmental process	0.890551	1	34	754	4.337	0.045
Biological Process	GO:0019684	photosynthesis, light reaction	0.890634	1	3	94	0.383	0.032
Biological Process	GO:0006875	cellular metal ion homeostasis	0.892692	1	1	40	0.128	0.025
Biological Process	GO:0006605	protein targeting	0.895341	1	34	757	4.337	0.045
Biological Process	GO:0009267	cellular response to starvation	0.89617	1	11	279	1.403	0.039
Biological Process	GO:0042594	response to starvation	0.89617	1	11	279	1.403	0.039
Biological Process	GO:0061024	membrane organization	0.898057	1	22	513	2.806	0.043
Biological Process	GO:0040034	regulation of development, heterochronic	0.898524	1	1	41	0.128	0.024
Biological Process	GO:0065009	regulation of molecular function	0.898711	1	9	236	1.148	0.038
Biological Process	GO:0009791	post-embryonic development	0.899031	1	57	1219	7.27	0.047
Biological Process	GO:0031668	cellular response to extracellular stimulus	0.899177	1	12	302	1.531	0.04
Biological Process	GO:0071496	cellular response to external stimulus	0.899177	1	12	302	1.531	0.04
Biological Process	GO:0001934	positive regulation of protein phosphorylation	0.899189	1	2	70	0.255	0.029
Biological Process	GO:0010562	positive regulation of phosphorus metabolic process	0.899189	1	2	70	0.255	0.029
Biological Process	GO:0042327	positive regulation of phosphorylation	0.899189	1	2	70	0.255	0.029
Biological Process	GO:0045937	positive regulation of phosphate metabolic process	0.899189	1	2	70	0.255	0.029
Biological Process	GO:0006310	DNA recombination	0.899559	1	4	121	0.51	0.033
Biological Process	GO:0016569	covalent chromatin modification	0.900034	1	13	324	1.658	0.04
Biological Process	GO:0006006	glucose metabolic process	0.901115	1	14	346	1.786	0.04
Biological Process	GO:0042044	fluid transport	0.902329	1	8	215	1.02	0.037
Biological Process	GO:0009991	response to extracellular stimulus	0.903737	1	12	304	1.531	0.039
Biological Process	GO:0006816	calcium ion transport	0.90404	1	1	42	0.128	0.024
Biological Process	GO:1901135	carbohydrate derivative metabolic process	0.905134	1	28	641	3.571	0.044
Biological Process	GO:0009247	glycolipid biosynthetic process	0.906315	1	3	98	0.383	0.031
Biological Process	GO:0019220	regulation of phosphate metabolic process	0.906369	1	4	123	0.51	0.033
Biological Process	GO:0051174	regulation of phosphorus metabolic process	0.906369	1	4	123	0.51	0.033
Biological Process	GO:0006325	chromatin organization	0.906918	1	22	518	2.806	0.042
Biological Process	GO:0016032	viral process	0.909256	1	1	43	0.128	0.023
Biological Process	GO:0009737	response to abscisic acid	0.909903	1	3	99	0.383	0.03
Biological Process	GO:0006812	cation transport	0.910493	1	41	909	5.23	0.045
Biological Process	GO:0051234	establishment of localization	0.91578	1	172	3458	21.939	0.05
Biological Process	GO:0097305	response to alcohol	0.916709	1	3	101	0.383	0.03
Biological Process	GO:0007059	chromosome segregation	0.918773	1	4	127	0.51	0.031
Biological Process	GO:0016568	chromatin modification	0.91898	1	14	355	1.786	0.039
Biological Process	GO:0032259	methylation	0.919023	1	10	267	1.276	0.037
Biological Process	GO:0048580	regulation of post-embryonic development	0.919081	1	18	441	2.296	0.041
Biological Process	GO:0090501	RNA phosphodiester bond hydrolysis	0.919428	1	2	75	0.255	0.027
Biological Process	GO:0048523	negative regulation of cellular process	0.919507	1	7	199	0.893	0.035
Biological Process	GO:0044282	small molecule catabolic process	0.920033	1	9	245	1.148	0.037
Biological Process	GO:0031327	negative regulation of cellular biosynthetic process	0.921635	1	4	128	0.51	0.031
Biological Process	GO:0006664	glycolipid metabolic process	0.923043	1	3	103	0.383	0.029
Biological Process	GO:1903509	liposaccharide metabolic process	0.923043	1	3	103	0.383	0.029
Biological Process	GO:0016441	posttranscriptional gene silencing	0.924406	1	4	129	0.51	0.031
Biological Process	GO:0043549	regulation of kinase activity	0.926042	1	3	104	0.383	0.029
Biological Process	GO:0045859	regulation of protein kinase activity	0.926042	1	3	104	0.383	0.029
Biological Process	GO:0016042	lipid catabolic process	0.926231	1	9	248	1.148	0.036
Biological Process	GO:0010208	pollen wall assembly	0.927438	1	1	47	0.128	0.021
Biological Process	GO:0085029	extracellular matrix assembly	0.927438	1	1	47	0.128	0.021
Biological Process	GO:0031324	negative regulation of cellular metabolic process	0.927792	1	5	155	0.638	0.032
Biological Process	GO:0031401	positive regulation of protein modification process	0.929669	1	2	78	0.255	0.026
Biological Process	GO:0009890	negative regulation of biosynthetic process	0.929686	1	4	131	0.51	0.031
Biological Process	GO:0031669	cellular response to nutrient levels	0.929849	1	11	295	1.403	0.037
Biological Process	GO:0006260	DNA replication	0.930036	1	8	227	1.02	0.035
Biological Process	GO:1901607	alpha-amino acid biosynthetic process	0.931384	1	1	48	0.128	0.021
Biological Process	GO:0006163	purine nucleotide metabolic process	0.932198	1	4	132	0.51	0.03
Biological Process	GO:0055085	transmembrane transport	0.932637	1	7	205	0.893	0.034
Biological Process	GO:0031667	response to nutrient levels	0.934996	1	11	298	1.403	0.037
Biological Process	GO:0006913	nucleocytoplasmic transport	0.935799	1	2	80	0.255	0.025
Biological Process	GO:0044403	symbiosis, encompassing mutualism through parasitism	0.935799	1	2	80	0.255	0.025
Biological Process	GO:0044419	interspecies interaction between organisms	0.935799	1	2	80	0.255	0.025
Biological Process	GO:0051169	nuclear transport	0.935799	1	2	80	0.255	0.025
Biological Process	GO:0051338	regulation of transferase activity	0.936995	1	3	108	0.383	0.028
Biological Process	GO:0031399	regulation of protein modification process	0.937396	1	9	254	1.148	0.035
Biological Process	GO:0006810	transport	0.939158	1	162	3304	20.663	0.049
Biological Process	GO:0019438	aromatic compound biosynthetic process	0.941231	1	71	1540	9.056	0.046
Biological Process	GO:0001932	regulation of protein phosphorylation	0.944205	1	3	111	0.383	0.027
Biological Process	GO:0009799	specification of symmetry	0.944205	1	3	111	0.383	0.027
Biological Process	GO:0006221	pyrimidine nucleotide biosynthetic process	0.945641	1	4	138	0.51	0.029
Biological Process	GO:0033365	protein localization to organelle	0.945641	1	4	138	0.51	0.029
Biological Process	GO:0055080	cation homeostasis	0.945641	1	4	138	0.51	0.029
Biological Process	GO:0042325	regulation of phosphorylation	0.946433	1	3	112	0.383	0.027
Biological Process	GO:0010927	cellular component assembly involved in morphogenesis	0.948121	1	1	53	0.128	0.019
Biological Process	GO:0070646	protein modification by small protein removal	0.948579	1	3	113	0.383	0.027
Biological Process	GO:0045017	glycerolipid biosynthetic process	0.948983	1	2	85	0.255	0.024
Biological Process	GO:0046474	glycerophospholipid biosynthetic process	0.948983	1	2	85	0.255	0.024
Biological Process	GO:0009639	response to red or far red light	0.950409	1	14	376	1.786	0.037
Biological Process	GO:0009657	plastid organization	0.952338	1	16	422	2.041	0.038
Biological Process	GO:0071822	protein complex subunit organization	0.953216	1	32	765	4.082	0.042
Biological Process	GO:0048513	animal organ development	0.953405	1	21	532	2.679	0.039
Biological Process	GO:0090305	nucleic acid phosphodiester bond hydrolysis	0.953498	1	2	87	0.255	0.023
Biological Process	GO:0009165	nucleotide biosynthetic process	0.953499	1	8	241	1.02	0.033
Biological Process	GO:0006405	RNA export from nucleus	0.953612	1	1	55	0.128	0.018
Biological Process	GO:0051168	nuclear export	0.953612	1	1	55	0.128	0.018
Biological Process	GO:0045892	negative regulation of transcription, DNA-templated	0.954543	1	3	116	0.383	0.026
Biological Process	GO:1903507	negative regulation of nucleic acid-templated transcription	0.954543	1	3	116	0.383	0.026
Biological Process	GO:0051276	chromosome organization	0.954607	1	25	619	3.189	0.04
Biological Process	GO:0016054	organic acid catabolic process	0.954871	1	8	242	1.02	0.033
Biological Process	GO:0046395	carboxylic acid catabolic process	0.954871	1	8	242	1.02	0.033
Biological Process	GO:0071705	nitrogen compound transport	0.956578	1	16	426	2.041	0.038
Biological Process	GO:0006220	pyrimidine nucleotide metabolic process	0.956605	1	4	144	0.51	0.028
Biological Process	GO:0006643	membrane lipid metabolic process	0.956605	1	4	144	0.51	0.028
Biological Process	GO:0035194	posttranscriptional gene silencing by RNA	0.958154	1	3	118	0.383	0.025
Biological Process	GO:0034470	ncRNA processing	0.958522	1	1	57	0.128	0.018
Biological Process	GO:0042127	regulation of cell proliferation	0.958522	1	1	57	0.128	0.018
Biological Process	GO:0035966	response to topologically incorrect protein	0.95877	1	8	245	1.02	0.033
Biological Process	GO:0008283	cell proliferation	0.95956	1	2	90	0.255	0.022
Biological Process	GO:0072521	purine-containing compound metabolic process	0.95978	1	4	146	0.51	0.027
Biological Process	GO:0072528	pyrimidine-containing compound biosynthetic process	0.95978	1	4	146	0.51	0.027
Biological Process	GO:1902679	negative regulation of RNA biosynthetic process	0.959856	1	3	119	0.383	0.025
Biological Process	GO:0051253	negative regulation of RNA metabolic process	0.961494	1	3	120	0.383	0.025
Biological Process	GO:2000113	negative regulation of cellular macromolecule biosynthetic process	0.961494	1	3	120	0.383	0.025
Biological Process	GO:0051179	localization	0.961516	1	177	3639	22.577	0.049
Biological Process	GO:0016043	cellular component organization	0.961553	1	170	3505	21.684	0.049
Biological Process	GO:0032446	protein modification by small protein conjugation	0.961659	1	12	341	1.531	0.035
Biological Process	GO:0009057	macromolecule catabolic process	0.962597	1	29	714	3.699	0.041
Biological Process	GO:0019321	pentose metabolic process	0.962914	1	1	59	0.128	0.017
Biological Process	GO:0009790	embryo development	0.963068	1	3	121	0.383	0.025
Biological Process	GO:0046467	membrane lipid biosynthetic process	0.963068	1	3	121	0.383	0.025
Biological Process	GO:0045934	negative regulation of nucleobase-containing compound metabolic process	0.964582	1	3	122	0.383	0.025
Biological Process	GO:0000338	protein deneddylation	0.964861	1	2	93	0.255	0.022
Biological Process	GO:0051235	maintenance of location	0.964861	1	2	93	0.255	0.022
Biological Process	GO:0010558	negative regulation of macromolecule biosynthetic process	0.966038	1	3	123	0.383	0.024
Biological Process	GO:0034613	cellular protein localization	0.96628	1	37	888	4.719	0.042
Biological Process	GO:1901293	nucleoside phosphate biosynthetic process	0.966718	1	8	252	1.02	0.032
Biological Process	GO:0006886	intracellular protein transport	0.966828	1	36	868	4.592	0.041
Biological Process	GO:0009630	gravitropism	0.966841	1	1	61	0.128	0.016
Biological Process	GO:0070727	cellular macromolecule localization	0.96687	1	37	889	4.719	0.042
Biological Process	GO:0051172	negative regulation of nitrogen compound metabolic process	0.967437	1	3	124	0.383	0.024
Biological Process	GO:0072594	establishment of protein localization to organelle	0.967437	1	3	124	0.383	0.024
Biological Process	GO:0032502	developmental process	0.9681	1	185	3811	23.597	0.049
Biological Process	GO:1901564	organonitrogen compound metabolic process	0.968501	1	85	1867	10.842	0.046
Biological Process	GO:0070647	protein modification by small protein conjugation or removal	0.970109	1	15	419	1.913	0.036
Biological Process	GO:1901566	organonitrogen compound biosynthetic process	0.970174	1	49	1144	6.25	0.043
Biological Process	GO:0051187	cofactor catabolic process	0.970352	1	1	63	0.128	0.016
Biological Process	GO:0015748	organophosphate ester transport	0.970899	1	2	97	0.255	0.021
Biological Process	GO:0065003	macromolecular complex assembly	0.970933	1	25	641	3.189	0.039
Biological Process	GO:1902580	single-organism cellular localization	0.972668	1	4	156	0.51	0.026
Biological Process	GO:1902582	single-organism intracellular transport	0.973283	1	37	901	4.719	0.041
Biological Process	GO:0030003	cellular cation homeostasis	0.973492	1	1	65	0.128	0.015
Biological Process	GO:0051128	regulation of cellular component organization	0.974085	1	8	260	1.02	0.031
Biological Process	GO:1902589	single-organism organelle organization	0.97431	1	31	776	3.954	0.04
Biological Process	GO:0033043	regulation of organelle organization	0.97473	1	4	158	0.51	0.025
Biological Process	GO:0044242	cellular lipid catabolic process	0.975544	1	7	237	0.893	0.03
Biological Process	GO:0009629	response to gravity	0.9763	1	1	67	0.128	0.015
Biological Process	GO:0009451	RNA modification	0.976737	1	10	312	1.276	0.032
Biological Process	GO:0032268	regulation of cellular protein metabolic process	0.976851	1	11	336	1.403	0.033
Biological Process	GO:0051246	regulation of protein metabolic process	0.976851	1	11	336	1.403	0.033
Biological Process	GO:0009056	catabolic process	0.976944	1	43	1035	5.485	0.042
Biological Process	GO:0009062	fatty acid catabolic process	0.97824	1	6	215	0.765	0.028
Biological Process	GO:0072329	monocarboxylic acid catabolic process	0.97824	1	6	215	0.765	0.028
Biological Process	GO:0006403	RNA localization	0.978811	1	1	69	0.128	0.014
Biological Process	GO:0050657	nucleic acid transport	0.978811	1	1	69	0.128	0.014
Biological Process	GO:0050658	RNA transport	0.978811	1	1	69	0.128	0.014
Biological Process	GO:0051236	establishment of RNA localization	0.978811	1	1	69	0.128	0.014
Biological Process	GO:0071840	cellular component organization or biogenesis	0.979131	1	180	3756	22.959	0.048
Biological Process	GO:0009889	regulation of biosynthetic process	0.979271	1	39	957	4.974	0.041
Biological Process	GO:0006461	protein complex assembly	0.980232	1	22	593	2.806	0.037
Biological Process	GO:0072527	pyrimidine-containing compound metabolic process	0.980856	1	4	165	0.51	0.024
Biological Process	GO:0006625	protein targeting to peroxisome	0.981047	1	2	106	0.255	0.019
Biological Process	GO:0034655	nucleobase-containing compound catabolic process	0.981047	1	2	106	0.255	0.019
Biological Process	GO:0043574	peroxisomal transport	0.981047	1	2	106	0.255	0.019
Biological Process	GO:0072662	protein localization to peroxisome	0.981047	1	2	106	0.255	0.019
Biological Process	GO:0072663	establishment of protein localization to peroxisome	0.981047	1	2	106	0.255	0.019
Biological Process	GO:0040029	regulation of gene expression, epigenetic	0.981768	1	6	220	0.765	0.027
Biological Process	GO:0043623	cellular protein complex assembly	0.982025	1	19	530	2.423	0.036
Biological Process	GO:0070271	protein complex biogenesis	0.98278	1	22	599	2.806	0.037
Biological Process	GO:0071702	organic substance transport	0.983172	1	67	1549	8.546	0.043
Biological Process	GO:0030422	production of siRNA involved in RNA interference	0.983986	1	1	74	0.128	0.014
Biological Process	GO:0043248	proteasome assembly	0.98458	1	5	198	0.638	0.025
Biological Process	GO:0034622	cellular macromolecular complex assembly	0.98463	1	20	559	2.551	0.036
Biological Process	GO:1901575	organic substance catabolic process	0.984923	1	39	974	4.974	0.04
Biological Process	GO:0006486	protein glycosylation	0.985102	1	2	111	0.255	0.018
Biological Process	GO:0043413	macromolecule glycosylation	0.985102	1	2	111	0.255	0.018
Biological Process	GO:0015672	monovalent inorganic cation transport	0.985156	1	5	199	0.638	0.025
Biological Process	GO:0016246	RNA interference	0.985684	1	1	76	0.128	0.013
Biological Process	GO:0006342	chromatin silencing	0.985805	1	2	112	0.255	0.018
Biological Process	GO:0009555	pollen development	0.985805	1	2	112	0.255	0.018
Biological Process	GO:0045814	negative regulation of gene expression, epigenetic	0.985805	1	2	112	0.255	0.018
Biological Process	GO:0070918	production of small RNA involved in gene silencing by RNA	0.987115	1	2	114	0.255	0.018
Biological Process	GO:0010608	posttranscriptional regulation of gene expression	0.987621	1	7	257	0.893	0.027
Biological Process	GO:0051603	proteolysis involved in cellular protein catabolic process	0.987629	1	16	476	2.041	0.034
Biological Process	GO:0009887	organ morphogenesis	0.987659	1	9	308	1.148	0.029
Biological Process	GO:0009101	glycoprotein biosynthetic process	0.987726	1	2	115	0.255	0.017
Biological Process	GO:0031050	dsRNA fragmentation	0.987726	1	2	115	0.255	0.017
Biological Process	GO:0043331	response to dsRNA	0.987726	1	2	115	0.255	0.017
Biological Process	GO:0071359	cellular response to dsRNA	0.987726	1	2	115	0.255	0.017
Biological Process	GO:1901699	cellular response to nitrogen compound	0.987726	1	2	115	0.255	0.017
Biological Process	GO:0043094	cellular metabolic compound salvage	0.988045	1	7	258	0.893	0.027
Biological Process	GO:0009756	carbohydrate mediated signaling	0.988308	1	2	116	0.255	0.017
Biological Process	GO:0022607	cellular component assembly	0.988593	1	28	750	3.571	0.037
Biological Process	GO:0009100	glycoprotein metabolic process	0.988863	1	2	117	0.255	0.017
Biological Process	GO:0071322	cellular response to carbohydrate stimulus	0.988863	1	2	117	0.255	0.017
Biological Process	GO:0009409	response to cold	0.989014	1	6	234	0.765	0.026
Biological Process	GO:0015992	proton transport	0.989392	1	2	118	0.255	0.017
Biological Process	GO:0034660	ncRNA metabolic process	0.989811	1	12	388	1.531	0.031
Biological Process	GO:0031047	gene silencing by RNA	0.990329	1	3	152	0.383	0.02
Biological Process	GO:0007031	peroxisome organization	0.990379	1	2	120	0.255	0.017
Biological Process	GO:0043933	macromolecular complex subunit organization	0.990786	1	50	1233	6.378	0.041
Biological Process	GO:0019219	regulation of nucleobase-containing compound metabolic process	0.991071	1	32	849	4.082	0.038
Biological Process	GO:0006997	nucleus organization	0.991826	1	1	86	0.128	0.012
Biological Process	GO:0009793	embryo development ending in seed dormancy	0.993468	1	1	90	0.128	0.011
Biological Process	GO:0015031	protein transport	0.994797	1	39	1027	4.974	0.038
Biological Process	GO:0045184	establishment of protein localization	0.995012	1	39	1029	4.974	0.038
Biological Process	GO:0031323	regulation of cellular metabolic process	0.995513	1	50	1271	6.378	0.039
Biological Process	GO:2001141	regulation of RNA biosynthetic process	0.995587	1	26	746	3.316	0.035
Biological Process	GO:0006089	lactate metabolic process	0.995589	1	1	97	0.128	0.01
Biological Process	GO:0044257	cellular protein catabolic process	0.995941	1	16	516	2.041	0.031
Biological Process	GO:0080090	regulation of primary metabolic process	0.995993	1	46	1191	5.867	0.039
Biological Process	GO:0030163	protein catabolic process	0.99628	1	16	519	2.041	0.031
Biological Process	GO:0051252	regulation of RNA metabolic process	0.996468	1	26	755	3.316	0.034
Biological Process	GO:0006508	proteolysis	0.996736	1	20	619	2.551	0.032
Biological Process	GO:0006259	DNA metabolic process	0.997153	1	22	671	2.806	0.033
Biological Process	GO:1901361	organic cyclic compound catabolic process	0.997159	1	3	179	0.383	0.017
Biological Process	GO:0051641	cellular localization	0.997216	1	45	1187	5.74	0.038
Biological Process	GO:0019941	modification-dependent protein catabolic process	0.997628	1	10	383	1.276	0.026
Biological Process	GO:0043632	modification-dependent macromolecule catabolic process	0.997628	1	10	383	1.276	0.026
Biological Process	GO:0009606	tropism	0.998039	1	3	187	0.383	0.016
Biological Process	GO:0006355	regulation of transcription, DNA-templated	0.998106	1	24	733	3.061	0.033
Biological Process	GO:1903506	regulation of nucleic acid-templated transcription	0.998106	1	24	733	3.061	0.033
Biological Process	GO:0006498	N-terminal protein lipidation	0.998132	1	2	153	0.255	0.013
Biological Process	GO:1901576	organic substance biosynthetic process	0.99816	1	188	4108	23.98	0.046
Biological Process	GO:0018130	heterocycle biosynthetic process	0.998207	1	53	1381	6.76	0.038
Biological Process	GO:0031365	N-terminal protein amino acid modification	0.998311	1	2	155	0.255	0.013
Biological Process	GO:0051171	regulation of nitrogen compound metabolic process	0.998313	1	33	944	4.209	0.035
Biological Process	GO:0006399	tRNA metabolic process	0.998482	1	1	116	0.128	0.009
Biological Process	GO:0016192	vesicle-mediated transport	0.998525	1	11	423	1.403	0.026
Biological Process	GO:0031326	regulation of cellular biosynthetic process	0.998549	1	29	859	3.699	0.034
Biological Process	GO:0008104	protein localization	0.998575	1	46	1240	5.867	0.037
Biological Process	GO:0048316	seed development	0.998718	1	1	119	0.128	0.008
Biological Process	GO:0015931	nucleobase-containing compound transport	0.998788	1	1	120	0.128	0.008
Biological Process	GO:0046907	intracellular transport	0.998848	1	40	1117	5.102	0.036
Biological Process	GO:0010154	fruit development	0.998854	1	1	121	0.128	0.008
Biological Process	GO:0009058	biosynthetic process	0.998926	1	204	4457	26.02	0.046
Biological Process	GO:0006497	protein lipidation	0.998929	1	2	164	0.255	0.012
Biological Process	GO:0042157	lipoprotein metabolic process	0.998929	1	2	164	0.255	0.012
Biological Process	GO:0042158	lipoprotein biosynthetic process	0.998929	1	2	164	0.255	0.012
Biological Process	GO:0000003	reproduction	0.999061	1	71	1797	9.056	0.04
Biological Process	GO:0051649	establishment of localization in cell	0.999066	1	40	1126	5.102	0.036
Biological Process	GO:0008152	metabolic process	0.999087	1	582	11383	74.235	0.051
Biological Process	GO:0010556	regulation of macromolecule biosynthetic process	0.999148	1	27	833	3.444	0.032
Biological Process	GO:0046700	heterocycle catabolic process	0.999211	1	2	170	0.255	0.012
Biological Process	GO:0019439	aromatic compound catabolic process	0.999288	1	2	172	0.255	0.012
Biological Process	GO:0097659	nucleic acid-templated transcription	0.999332	1	27	842	3.444	0.032
Biological Process	GO:0044270	cellular nitrogen compound catabolic process	0.999389	1	2	175	0.255	0.011
Biological Process	GO:0019222	regulation of metabolic process	0.999405	1	108	2590	13.776	0.042
Biological Process	GO:0032774	RNA biosynthetic process	0.999444	1	30	919	3.827	0.033
Biological Process	GO:0022414	reproductive process	0.999456	1	69	1782	8.801	0.039
Biological Process	GO:0033036	macromolecule localization	0.999528	1	47	1311	5.995	0.036
Biological Process	GO:0003006	developmental process involved in reproduction	0.99955	1	62	1641	7.908	0.038
Biological Process	GO:0044265	cellular macromolecule catabolic process	0.999552	1	17	613	2.168	0.028
Biological Process	GO:0006351	transcription, DNA-templated	0.999634	1	26	840	3.316	0.031
Biological Process	GO:2000112	regulation of cellular macromolecule biosynthetic process	0.999654	1	25	818	3.189	0.031
Biological Process	GO:0006464	cellular protein modification process	0.99971	1	87	2194	11.097	0.04
Biological Process	GO:0034654	nucleobase-containing compound biosynthetic process	0.999725	1	41	1199	5.23	0.034
Biological Process	GO:0060255	regulation of macromolecule metabolic process	0.999727	1	85	2155	10.842	0.039
Biological Process	GO:0036211	protein modification process	0.999767	1	87	2205	11.097	0.039
Biological Process	GO:0010468	regulation of gene expression	0.99977	1	73	1909	9.311	0.038
Biological Process	GO:0009987	cellular process	0.999771	1	583	11477	74.362	0.051
Biological Process	GO:0006518	peptide metabolic process	0.999859	1	3	242	0.383	0.012
Biological Process	GO:0043603	cellular amide metabolic process	0.999886	1	4	282	0.51	0.014
Biological Process	GO:0006996	organelle organization	0.999896	1	79	2075	10.077	0.038
Biological Process	GO:0044248	cellular catabolic process	0.999906	1	27	911	3.444	0.03
Biological Process	GO:0016482	cytoplasmic transport	0.999911	1	5	321	0.638	0.016
Biological Process	GO:0008380	RNA splicing	0.999923	1	2	215	0.255	0.009
Biological Process	GO:0044249	cellular biosynthetic process	0.999924	1	173	4017	22.066	0.043
Biological Process	GO:0044271	cellular nitrogen compound biosynthetic process	0.999936	1	55	1573	7.015	0.035
Biological Process	GO:0043043	peptide biosynthetic process	0.999959	1	2	227	0.255	0.009
Biological Process	GO:0043604	amide biosynthetic process	0.999985	1	2	246	0.255	0.008
Biological Process	GO:0043412	macromolecule modification	0.999988	1	95	2514	12.117	0.038
Biological Process	GO:0044238	primary metabolic process	0.999992	1	370	7902	47.194	0.047
Biological Process	GO:0006412	translation	0.999996	1	1	221	0.128	0.005
Biological Process	GO:0009059	macromolecule biosynthetic process	0.999998	1	83	2345	10.587	0.035
Biological Process	GO:1901360	organic cyclic compound metabolic process	0.999999	1	159	3948	20.281	0.04
Biological Process	GO:0044267	cellular protein metabolic process	0.999999	1	112	2978	14.286	0.038
Biological Process	GO:0044237	cellular metabolic process	0.999999	1	428	9050	54.592	0.047
Biological Process	GO:0034645	cellular macromolecule biosynthetic process	0.999999	1	75	2205	9.566	0.034
Biological Process	GO:0019538	protein metabolic process	1	1	123	3292	15.689	0.037
Biological Process	GO:0006725	cellular aromatic compound metabolic process	1	1	146	3774	18.622	0.039
Biological Process	GO:0006396	RNA processing	1	1	6	516	0.765	0.012
Biological Process	GO:0006807	nitrogen compound metabolic process	1	1	157	4077	20.026	0.039
Biological Process	GO:0006139	nucleobase-containing compound metabolic process	1	1	107	3076	13.648	0.035
Biological Process	GO:0010467	gene expression	1	1	107	3076	13.648	0.035
Biological Process	GO:0046483	heterocycle metabolic process	1	1	120	3388	15.306	0.035
Biological Process	GO:0071704	organic substance metabolic process	1	1	441	9547	56.25	0.046
Biological Process	GO:0016070	RNA metabolic process	1	1	55	1958	7.015	0.028
Biological Process	GO:0090304	nucleic acid metabolic process	1	1	79	2549	10.077	0.031
Biological Process	GO:0044260	cellular macromolecule metabolic process	1	1	238	5873	30.357	0.041
Biological Process	GO:0034641	cellular nitrogen compound metabolic process	1	1	124	3554	15.816	0.035
Biological Process	GO:0043170	macromolecule metabolic process	1	1	293	6974	37.372	0.042
Biological Process	GO:0008150	biological_process	1	1	784	14465	100	0.054
Cellular Component	GO:0030312	external encapsulating structure	1.02585e-08	1.05345e-06	72	729	11.429	0.099
Cellular Component	GO:0071944	cell periphery	1.42358e-08	1.05345e-06	76	793	12.063	0.096
Cellular Component	GO:0005576	extracellular region	3.24956e-08	1.60312e-06	55	509	8.73	0.108
Cellular Component	GO:0005618	cell wall	4.47091e-05	0.00165424	34	332	5.397	0.102
Cellular Component	GO:0005911	cell-cell junction	0.00614507	0.1585	67	1000	10.635	0.067
Cellular Component	GO:0030054	cell junction	0.00642568	0.1585	67	1002	10.635	0.067
Cellular Component	GO:0000776	kinetochore	0.0320087	0.666802	2	6	0.317	0.333
Cellular Component	GO:0009536	plastid	0.0362505	0.666802	182	3282	28.889	0.055
Cellular Component	GO:0044434	chloroplast part	0.0446048	0.666802	33	491	5.238	0.067
Cellular Component	GO:0016459	myosin complex	0.0494001	0.666802	1	1	0.159	1
Cellular Component	GO:0009507	chloroplast	0.0516493	0.666802	34	515	5.397	0.066
Cellular Component	GO:0009579	thylakoid	0.054065	0.666802	25	360	3.968	0.069
Cellular Component	GO:0044435	plastid part	0.0641119	0.729889	87	1505	13.81	0.058
Cellular Component	GO:0031012	extracellular matrix	0.0696499	0.736299	2	9	0.317	0.222
Cellular Component	GO:0031976	plastid thylakoid	0.0833025	0.821918	19	273	3.016	0.07
Cellular Component	GO:0000775	chromosome, centromeric region	0.0997535	0.922719	2	11	0.317	0.182
Cellular Component	GO:0044436	thylakoid part	0.135058	1	13	187	2.063	0.07
Cellular Component	GO:0044421	extracellular region part	0.158417	1	3	28	0.476	0.107
Cellular Component	GO:0031225	anchored component of membrane	0.169153	1	7	92	1.111	0.076
Cellular Component	GO:0030929	ADPG pyrophosphorylase complex	0.183455	1	1	4	0.159	0.25
Cellular Component	GO:0005875	microtubule associated complex	0.208704	1	3	32	0.476	0.094
Cellular Component	GO:0009532	plastid stroma	0.215059	1	40	711	6.349	0.056
Cellular Component	GO:0044430	cytoskeletal part	0.217254	1	7	99	1.111	0.071
Cellular Component	GO:0005886	plasma membrane	0.221794	1	3	33	0.476	0.091
Cellular Component	GO:0031978	plastid thylakoid lumen	0.22216	1	4	49	0.635	0.082
Cellular Component	GO:0033178	proton-transporting two-sector ATPase complex, catalytic domain	0.2224	1	2	18	0.317	0.111
Cellular Component	GO:0009523	photosystem II	0.240976	1	2	19	0.317	0.105
Cellular Component	GO:0044445	cytosolic part	0.240976	1	2	19	0.317	0.105
Cellular Component	GO:0031977	thylakoid lumen	0.243648	1	4	51	0.635	0.078
Cellular Component	GO:0005829	cytosol	0.278271	1	2	21	0.317	0.095
Cellular Component	GO:0044437	vacuolar part	0.282843	1	5	72	0.794	0.069
Cellular Component	GO:0005773	vacuole	0.285141	1	7	108	1.111	0.065
Cellular Component	GO:0044432	endoplasmic reticulum part	0.287842	1	4	55	0.635	0.073
Cellular Component	GO:0098687	chromosomal region	0.296892	1	2	22	0.317	0.091
Cellular Component	GO:0030133	transport vesicle	0.29863	1	1	7	0.159	0.143
Cellular Component	GO:0031312	extrinsic component of organelle membrane	0.29863	1	1	7	0.159	0.143
Cellular Component	GO:0005783	endoplasmic reticulum	0.299075	1	4	56	0.635	0.071
Cellular Component	GO:0044438	microbody part	0.302846	1	3	39	0.476	0.077
Cellular Component	GO:0044439	peroxisomal part	0.302846	1	3	39	0.476	0.077
Cellular Component	GO:0009521	photosystem	0.319889	1	6	94	0.952	0.064
Cellular Component	GO:0005876	spindle microtubule	0.333297	1	1	8	0.159	0.125
Cellular Component	GO:0005811	lipid particle	0.366253	1	1	9	0.159	0.111
Cellular Component	GO:0009526	plastid envelope	0.375756	1	39	745	6.19	0.052
Cellular Component	GO:0005856	cytoskeleton	0.37777	1	13	235	2.063	0.055
Cellular Component	GO:0034357	photosynthetic membrane	0.380724	1	8	139	1.27	0.058
Cellular Component	GO:0005929	cilium	0.397582	1	1	10	0.159	0.1
Cellular Component	GO:0019898	extrinsic component of membrane	0.397582	1	1	10	0.159	0.1
Cellular Component	GO:0005778	peroxisomal membrane	0.427365	1	1	11	0.159	0.091
Cellular Component	GO:0031903	microbody membrane	0.427365	1	1	11	0.159	0.091
Cellular Component	GO:0005774	vacuolar membrane	0.445988	1	4	69	0.635	0.058
Cellular Component	GO:0031224	intrinsic component of membrane	0.467669	1	119	2385	18.889	0.05
Cellular Component	GO:0009527	plastid outer membrane	0.477626	1	3	52	0.476	0.058
Cellular Component	GO:0031968	organelle outer membrane	0.531942	1	4	77	0.635	0.052
Cellular Component	GO:0016021	integral component of membrane	0.534267	1	7	139	1.111	0.05
Cellular Component	GO:0009528	plastid inner membrane	0.535643	1	5	98	0.794	0.051
Cellular Component	GO:0005874	microtubule	0.551891	1	2	37	0.317	0.054
Cellular Component	GO:0099512	supramolecular fiber	0.551891	1	2	37	0.317	0.054
Cellular Component	GO:0099513	polymeric cytoskeletal fiber	0.551891	1	2	37	0.317	0.054
Cellular Component	GO:0019867	outer membrane	0.552401	1	4	79	0.635	0.051
Cellular Component	GO:0031354	intrinsic component of plastid outer membrane	0.555623	1	1	16	0.159	0.062
Cellular Component	GO:0031355	integral component of plastid outer membrane	0.555623	1	1	16	0.159	0.062
Cellular Component	GO:0044427	chromosomal part	0.572378	1	4	81	0.635	0.049
Cellular Component	GO:0044459	plasma membrane part	0.577603	1	1	17	0.159	0.059
Cellular Component	GO:0016020	membrane	0.594584	1	249	5089	39.524	0.049
Cellular Component	GO:0005777	peroxisome	0.597201	1	3	62	0.476	0.048
Cellular Component	GO:0031350	intrinsic component of plastid membrane	0.598497	1	1	18	0.159	0.056
Cellular Component	GO:0031351	integral component of plastid membrane	0.598497	1	1	18	0.159	0.056
Cellular Component	GO:0036452	ESCRT complex	0.598497	1	1	18	0.159	0.056
Cellular Component	GO:0031984	organelle subcompartment	0.605425	1	28	587	4.444	0.048
Cellular Component	GO:0030981	cortical microtubule cytoskeleton	0.61836	1	1	19	0.159	0.053
Cellular Component	GO:0055028	cortical microtubule	0.61836	1	1	19	0.159	0.053
Cellular Component	GO:0042579	microbody	0.644452	1	11	240	1.746	0.046
Cellular Component	GO:0042170	plastid membrane	0.660571	1	11	243	1.746	0.045
Cellular Component	GO:0030863	cortical cytoskeleton	0.672251	1	1	22	0.159	0.045
Cellular Component	GO:0015630	microtubule cytoskeleton	0.676688	1	8	181	1.27	0.044
Cellular Component	GO:0019012	virion	0.688322	1	3	71	0.476	0.042
Cellular Component	GO:0044423	virion part	0.688322	1	3	71	0.476	0.042
Cellular Component	GO:0005819	spindle	0.68847	1	1	23	0.159	0.043
Cellular Component	GO:0031967	organelle envelope	0.701554	1	47	1014	7.46	0.046
Cellular Component	GO:0031975	envelope	0.701554	1	47	1014	7.46	0.046
Cellular Component	GO:0005938	cell cortex	0.703887	1	1	24	0.159	0.042
Cellular Component	GO:0031301	integral component of organelle membrane	0.703887	1	1	24	0.159	0.042
Cellular Component	GO:0044448	cell cortex part	0.703887	1	1	24	0.159	0.042
Cellular Component	GO:0099568	cytoplasmic region	0.703887	1	1	24	0.159	0.042
Cellular Component	GO:0005881	cytoplasmic microtubule	0.718543	1	1	25	0.159	0.04
Cellular Component	GO:0031970	organelle envelope lumen	0.732474	1	1	26	0.159	0.038
Cellular Component	GO:0044425	membrane part	0.733895	1	127	2688	20.159	0.047
Cellular Component	GO:0016469	proton-transporting two-sector ATPase complex	0.734943	1	2	52	0.317	0.038
Cellular Component	GO:0000139	Golgi membrane	0.744535	1	2	53	0.317	0.038
Cellular Component	GO:0000785	chromatin	0.762828	1	2	55	0.317	0.036
Cellular Component	GO:0015629	actin cytoskeleton	0.770271	1	1	29	0.159	0.034
Cellular Component	GO:0042995	cell projection	0.771542	1	2	56	0.317	0.036
Cellular Component	GO:0044446	intracellular organelle part	0.798394	1	137	2938	21.746	0.047
Cellular Component	GO:0044431	Golgi apparatus part	0.803656	1	2	60	0.317	0.033
Cellular Component	GO:0015934	large ribosomal subunit	0.818153	1	5	138	0.794	0.036
Cellular Component	GO:0044444	cytoplasmic part	0.830206	1	265	5589	42.063	0.047
Cellular Component	GO:0005694	chromosome	0.836238	1	4	117	0.635	0.034
Cellular Component	GO:0098805	whole membrane	0.86455	1	10	270	1.587	0.037
Cellular Component	GO:0005737	cytoplasm	0.868652	1	266	5650	42.222	0.047
Cellular Component	GO:0005794	Golgi apparatus	0.886639	1	2	74	0.317	0.027
Cellular Component	GO:0019866	organelle inner membrane	0.888666	1	10	279	1.587	0.036
Cellular Component	GO:0044422	organelle part	0.889053	1	160	3498	25.397	0.046
Cellular Component	GO:0098588	bounding membrane of organelle	0.90671	1	12	335	1.905	0.036
Cellular Component	GO:0016604	nuclear body	0.924903	1	1	51	0.159	0.02
Cellular Component	GO:0044440	endosomal part	0.930541	1	2	86	0.317	0.023
Cellular Component	GO:0030135	coated vesicle	0.96125	1	1	64	0.159	0.016
Cellular Component	GO:0016023	cytoplasmic, membrane-bounded vesicle	0.964596	1	2	102	0.317	0.02
Cellular Component	GO:0044451	nucleoplasm part	0.964596	1	2	102	0.317	0.02
Cellular Component	GO:0005654	nucleoplasm	0.966079	1	2	103	0.317	0.019
Cellular Component	GO:0098796	membrane protein complex	0.966217	1	8	276	1.27	0.029
Cellular Component	GO:0010008	endosome membrane	0.968392	1	1	68	0.159	0.015
Cellular Component	GO:0012505	endomembrane system	0.968604	1	9	305	1.429	0.03
Cellular Component	GO:0031410	cytoplasmic vesicle	0.968868	1	2	105	0.317	0.019
Cellular Component	GO:0044391	ribosomal subunit	0.969204	1	6	225	0.952	0.027
Cellular Component	GO:0005840	ribosome	0.971078	1	9	308	1.429	0.029
Cellular Component	GO:0005768	endosome	0.974907	1	2	110	0.317	0.018
Cellular Component	GO:0030529	intracellular ribonucleoprotein complex	0.979007	1	19	574	3.016	0.033
Cellular Component	GO:1990904	ribonucleoprotein complex	0.979007	1	19	574	3.016	0.033
Cellular Component	GO:0031300	intrinsic component of organelle membrane	0.980019	1	1	77	0.159	0.013
Cellular Component	GO:0031988	membrane-bounded vesicle	0.983047	1	2	119	0.317	0.017
Cellular Component	GO:0005739	mitochondrion	0.987932	1	6	254	0.952	0.024
Cellular Component	GO:0031982	vesicle	0.989566	1	2	130	0.317	0.015
Cellular Component	GO:0005740	mitochondrial envelope	0.991112	1	3	169	0.476	0.018
Cellular Component	GO:0031966	mitochondrial membrane	0.991112	1	3	169	0.476	0.018
Cellular Component	GO:0044455	mitochondrial membrane part	0.992363	1	2	137	0.317	0.015
Cellular Component	GO:0031974	membrane-enclosed lumen	0.993592	1	3	177	0.476	0.017
Cellular Component	GO:0044429	mitochondrial part	0.994828	1	5	248	0.794	0.02
Cellular Component	GO:0031981	nuclear lumen	0.995935	1	2	151	0.317	0.013
Cellular Component	GO:0043233	organelle lumen	0.995935	1	2	151	0.317	0.013
Cellular Component	GO:0070013	intracellular organelle lumen	0.995935	1	2	151	0.317	0.013
Cellular Component	GO:0044464	cell part	0.996194	1	521	11004	82.698	0.047
Cellular Component	GO:0005623	cell	0.99651	1	522	11027	82.857	0.047
Cellular Component	GO:0031090	organelle membrane	0.997107	1	59	1624	9.365	0.036
Cellular Component	GO:0005634	nucleus	0.997346	1	4	233	0.635	0.017
Cellular Component	GO:0044428	nuclear part	0.997438	1	3	199	0.476	0.015
Cellular Component	GO:0043234	protein complex	0.999562	1	29	990	4.603	0.029
Cellular Component	GO:0043231	intracellular membrane-bounded organelle	0.999577	1	407	8994	64.603	0.045
Cellular Component	GO:0043228	non-membrane-bounded organelle	0.999676	1	29	1002	4.603	0.029
Cellular Component	GO:0043232	intracellular non-membrane-bounded organelle	0.999676	1	29	1002	4.603	0.029
Cellular Component	GO:0043227	membrane-bounded organelle	0.999802	1	412	9135	65.397	0.045
Cellular Component	GO:1990234	transferase complex	0.99981	1	1	168	0.159	0.006
Cellular Component	GO:0043229	intracellular organelle	0.999877	1	417	9257	66.19	0.045
Cellular Component	GO:0043226	organelle	0.999963	1	420	9377	66.667	0.045
Cellular Component	GO:0032991	macromolecular complex	0.999975	1	51	1660	8.095	0.031
Cellular Component	GO:1902494	catalytic complex	0.999993	1	1	233	0.159	0.004
Cellular Component	GO:0044424	intracellular part	0.999997	1	477	10527	75.714	0.045
Cellular Component	GO:0005622	intracellular	0.999998	1	477	10549	75.714	0.045
Cellular Component	GO:0005575	cellular_component	1	1	630	12753	100	0.049
Molecular Function	GO:0016491	oxidoreductase activity	1.27323e-07	2.66939e-05	139	1715	21.029	0.081
Molecular Function	GO:0004553	hydrolase activity, hydrolyzing O-glycosyl compounds	1.47889e-07	2.66939e-05	39	296	5.9	0.132
Molecular Function	GO:0015926	glucosidase activity	8.31571e-07	0.000100066	18	89	2.723	0.202
Molecular Function	GO:0016798	hydrolase activity, acting on glycosyl bonds	7.72042e-06	0.000696768	40	359	6.051	0.111
Molecular Function	GO:0016705	oxidoreductase activity, acting on paired donors, with incorporation or reduction of molecular oxygen	2.45103e-05	0.00176964	40	377	6.051	0.106
Molecular Function	GO:0016614	oxidoreductase activity, acting on CH-OH group of donors	3.37273e-05	0.00202926	33	291	4.992	0.113
Molecular Function	GO:0046906	tetrapyrrole binding	0.000111044	0.00572671	31	283	4.69	0.11
Molecular Function	GO:0016209	antioxidant activity	0.000253545	0.0114412	15	100	2.269	0.15
Molecular Function	GO:0016759	cellulose synthase activity	0.000610565	0.0244904	8	37	1.21	0.216
Molecular Function	GO:0015925	galactosidase activity	0.000824271	0.0297562	7	30	1.059	0.233
Molecular Function	GO:0016709	oxidoreductase activity, acting on paired donors, with incorporation or reduction of molecular oxygen, NAD(P)H as one donor, and incorporation of one atom of oxygen	0.00116021	0.0380758	16	127	2.421	0.126
Molecular Function	GO:0004180	carboxypeptidase activity	0.00206878	0.0622359	6	26	0.908	0.231
Molecular Function	GO:0003824	catalytic activity	0.00226885	0.0630041	478	8336	72.315	0.057
Molecular Function	GO:0004557	alpha-galactosidase activity	0.00281319	0.0683555	4	12	0.605	0.333
Molecular Function	GO:0003913	DNA photolyase activity	0.00284026	0.0683555	2	2	0.303	1
Molecular Function	GO:0016758	transferase activity, transferring hexosyl groups	0.00330166	0.0744937	30	332	4.539	0.09
Molecular Function	GO:0016616	oxidoreductase activity, acting on the CH-OH group of donors, NAD or NADP as acceptor	0.00369511	0.0784669	21	208	3.177	0.101
Molecular Function	GO:0019842	vitamin binding	0.00475373	0.0953388	7	40	1.059	0.175
Molecular Function	GO:0046992	oxidoreductase activity, acting on X-H and Y-H to form an X-Y bond	0.00691079	0.12474	3	8	0.454	0.375
Molecular Function	GO:0046993	oxidoreductase activity, acting on X-H and Y-H to form an X-Y bond, with oxygen as acceptor	0.00691079	0.12474	3	8	0.454	0.375
Molecular Function	GO:0016671	oxidoreductase activity, acting on a sulfur group of donors, disulfide as acceptor	0.0136699	0.234993	3	10	0.454	0.3
Molecular Function	GO:0008171	O-methyltransferase activity	0.0145024	0.237971	7	49	1.059	0.143
Molecular Function	GO:0016757	transferase activity, transferring glycosyl groups	0.0175013	0.253834	40	532	6.051	0.075
Molecular Function	GO:0016229	steroid dehydrogenase activity	0.0180621	0.253834	3	11	0.454	0.273
Molecular Function	GO:0033764	steroid dehydrogenase activity, acting on the CH-OH group of donors, NAD or NADP as acceptor	0.0180621	0.253834	3	11	0.454	0.273
Molecular Function	GO:0046527	glucosyltransferase activity	0.0182816	0.253834	14	141	2.118	0.099
Molecular Function	GO:0008422	beta-glucosidase activity	0.0260835	0.348746	7	55	1.059	0.127
Molecular Function	GO:0019187	beta-1,4-mannosyltransferase activity	0.0289205	0.372868	3	13	0.454	0.231
Molecular Function	GO:0030551	cyclic nucleotide binding	0.0353833	0.440461	3	14	0.454	0.214
Molecular Function	GO:0008238	exopeptidase activity	0.0460983	0.554716	7	62	1.059	0.113
Molecular Function	GO:0016641	oxidoreductase activity, acting on the CH-NH2 group of donors, oxygen as acceptor	0.0498048	0.566263	5	38	0.756	0.132
Molecular Function	GO:0004568	chitinase activity	0.0533323	0.566263	1	1	0.151	1
Molecular Function	GO:0016662	oxidoreductase activity, acting on other nitrogenous compounds as donors, cytochrome as acceptor	0.0533323	0.566263	1	1	0.151	1
Molecular Function	GO:0016664	oxidoreductase activity, acting on other nitrogenous compounds as donors, iron-sulfur protein as acceptor	0.0533323	0.566263	1	1	0.151	1
Molecular Function	GO:0015079	potassium ion transmembrane transporter activity	0.058762	0.584754	3	17	0.454	0.176
Molecular Function	GO:0004601	peroxidase activity	0.0594002	0.584754	4	28	0.605	0.143
Molecular Function	GO:0005217	intracellular ligand-gated ion channel activity	0.0642025	0.584754	2	8	0.303	0.25
Molecular Function	GO:0005249	voltage-gated potassium channel activity	0.0642025	0.584754	2	8	0.303	0.25
Molecular Function	GO:0022843	voltage-gated cation channel activity	0.0642025	0.584754	2	8	0.303	0.25
Molecular Function	GO:0016765	transferase activity, transferring alkyl or aryl (other than methyl) groups	0.0647927	0.584754	12	138	1.815	0.087
Molecular Function	GO:0004520	endodeoxyribonuclease activity	0.0678188	0.597136	3	18	0.454	0.167
Molecular Function	GO:0004497	monooxygenase activity	0.0711793	0.611803	16	201	2.421	0.08
Molecular Function	GO:0004536	deoxyribonuclease activity	0.077466	0.639376	3	19	0.454	0.158
Molecular Function	GO:0016623	oxidoreductase activity, acting on the aldehyde or oxo group of donors, oxygen as acceptor	0.0797007	0.639376	2	9	0.303	0.222
Molecular Function	GO:0097599	xylanase activity	0.0797007	0.639376	2	9	0.303	0.222
Molecular Function	GO:0016706	oxidoreductase activity, acting on paired donors, with incorporation or reduction of molecular oxygen, 2-oxoglutarate as one donor, and incorporation of one atom each of oxygen into both donors	0.0829537	0.651006	8	85	1.21	0.094
Molecular Function	GO:0016684	oxidoreductase activity, acting on peroxide as acceptor	0.0885147	0.662566	4	32	0.605	0.125
Molecular Function	GO:0019207	kinase regulator activity	0.0885147	0.662566	4	32	0.605	0.125
Molecular Function	GO:0016638	oxidoreductase activity, acting on the CH-NH2 group of donors	0.0899328	0.662566	5	45	0.756	0.111
Molecular Function	GO:0015114	phosphate ion transmembrane transporter activity	0.0962083	0.681004	2	10	0.303	0.2
Molecular Function	GO:0052742	phosphatidylinositol kinase activity	0.0962083	0.681004	2	10	0.303	0.2
Molecular Function	GO:0004030	aldehyde dehydrogenase [NAD(P)+] activity	0.103824	0.681465	1	2	0.151	0.5
Molecular Function	GO:0008169	C-methyltransferase activity	0.103824	0.681465	1	2	0.151	0.5
Molecular Function	GO:0016657	oxidoreductase activity, acting on NAD(P)H, nitrogenous group as acceptor	0.103824	0.681465	1	2	0.151	0.5
Molecular Function	GO:0050486	intramolecular transferase activity, transferring hydroxy groups	0.103824	0.681465	1	2	0.151	0.5
Molecular Function	GO:0000030	mannosyltransferase activity	0.12136	0.696814	3	23	0.454	0.13
Molecular Function	GO:0016634	oxidoreductase activity, acting on the CH-CH group of donors, oxygen as acceptor	0.12136	0.696814	3	23	0.454	0.13
Molecular Function	GO:0003729	mRNA binding	0.13166	0.696814	2	12	0.303	0.167
Molecular Function	GO:0005216	ion channel activity	0.131907	0.696814	6	65	0.908	0.092
Molecular Function	GO:0022838	substrate-specific channel activity	0.131907	0.696814	6	65	0.908	0.092
Molecular Function	GO:0098772	molecular function regulator	0.132301	0.696814	11	141	1.664	0.078
Molecular Function	GO:0005244	voltage-gated ion channel activity	0.133498	0.696814	3	24	0.454	0.125
Molecular Function	GO:0022832	voltage-gated channel activity	0.133498	0.696814	3	24	0.454	0.125
Molecular Function	GO:0008378	galactosyltransferase activity	0.142499	0.696814	5	52	0.756	0.096
Molecular Function	GO:0051213	dioxygenase activity	0.148845	0.696814	9	113	1.362	0.08
Molecular Function	GO:0005267	potassium channel activity	0.15034	0.696814	2	13	0.303	0.154
Molecular Function	GO:0015276	ligand-gated ion channel activity	0.15034	0.696814	2	13	0.303	0.154
Molecular Function	GO:0022834	ligand-gated channel activity	0.15034	0.696814	2	13	0.303	0.154
Molecular Function	GO:0030234	enzyme regulator activity	0.150667	0.696814	10	129	1.513	0.078
Molecular Function	GO:0004620	phospholipase activity	0.150911	0.696814	5	53	0.756	0.094
Molecular Function	GO:0004842	ubiquitin-protein transferase activity	0.151627	0.696814	1	3	0.151	0.333
Molecular Function	GO:0005355	glucose transmembrane transporter activity	0.151627	0.696814	1	3	0.151	0.333
Molecular Function	GO:0005356	hydrogen:glucose symporter activity	0.151627	0.696814	1	3	0.151	0.333
Molecular Function	GO:0016882	cyclo-ligase activity	0.151627	0.696814	1	3	0.151	0.333
Molecular Function	GO:0046923	ER retention sequence binding	0.151627	0.696814	1	3	0.151	0.333
Molecular Function	GO:0015631	tubulin binding	0.153688	0.696814	6	68	0.908	0.088
Molecular Function	GO:0016830	carbon-carbon lyase activity	0.155978	0.696814	10	130	1.513	0.077
Molecular Function	GO:0016627	oxidoreductase activity, acting on the CH-CH group of donors	0.156231	0.696814	25	378	3.782	0.066
Molecular Function	GO:0000989	transcription factor activity, transcription factor binding	0.158939	0.696814	3	26	0.454	0.115
Molecular Function	GO:0016413	O-acetyltransferase activity	0.169499	0.696814	2	14	0.303	0.143
Molecular Function	GO:0016755	transferase activity, transferring amino-acyl groups	0.169499	0.696814	2	14	0.303	0.143
Molecular Function	GO:0046912	transferase activity, transferring acyl groups, acyl groups converted into alkyl on transfer	0.169499	0.696814	2	14	0.303	0.143
Molecular Function	GO:0005261	cation channel activity	0.172173	0.696814	3	27	0.454	0.111
Molecular Function	GO:0000166	nucleotide binding	0.183081	0.696814	20	301	3.026	0.066
Molecular Function	GO:1901265	nucleoside phosphate binding	0.183081	0.696814	20	301	3.026	0.066
Molecular Function	GO:0051536	iron-sulfur cluster binding	0.183694	0.696814	8	103	1.21	0.078
Molecular Function	GO:0015267	channel activity	0.184992	0.696814	6	72	0.908	0.083
Molecular Function	GO:0022803	passive transmembrane transporter activity	0.184992	0.696814	6	72	0.908	0.083
Molecular Function	GO:0003774	motor activity	0.185706	0.696814	3	28	0.454	0.107
Molecular Function	GO:0019887	protein kinase regulator activity	0.185706	0.696814	3	28	0.454	0.107
Molecular Function	GO:0008081	phosphoric diester hydrolase activity	0.189034	0.696814	2	15	0.303	0.133
Molecular Function	GO:0008234	cysteine-type peptidase activity	0.189034	0.696814	2	15	0.303	0.133
Molecular Function	GO:0008092	cytoskeletal protein binding	0.195641	0.696814	10	137	1.513	0.073
Molecular Function	GO:0015116	sulfate transmembrane transporter activity	0.196884	0.696814	1	4	0.151	0.25
Molecular Function	GO:0015119	hexose phosphate transmembrane transporter activity	0.196884	0.696814	1	4	0.151	0.25
Molecular Function	GO:0016597	amino acid binding	0.196884	0.696814	1	4	0.151	0.25
Molecular Function	GO:0016661	oxidoreductase activity, acting on other nitrogenous compounds as donors	0.196884	0.696814	1	4	0.151	0.25
Molecular Function	GO:0016724	oxidoreductase activity, oxidizing metal ions, oxygen as acceptor	0.196884	0.696814	1	4	0.151	0.25
Molecular Function	GO:0016892	endoribonuclease activity, producing 3'-phosphomonoesters	0.196884	0.696814	1	4	0.151	0.25
Molecular Function	GO:0016894	endonuclease activity, active with either ribo- or deoxyribonucleic acids and producing 3'-phosphomonoesters	0.196884	0.696814	1	4	0.151	0.25
Molecular Function	GO:0052841	inositol bisdiphosphate tetrakisphosphate diphosphatase activity	0.196884	0.696814	1	4	0.151	0.25
Molecular Function	GO:0052842	inositol diphosphate pentakisphosphate diphosphatase activity	0.196884	0.696814	1	4	0.151	0.25
Molecular Function	GO:0060089	molecular transducer activity	0.204203	0.704626	8	106	1.21	0.075
Molecular Function	GO:0003712	transcription cofactor activity	0.20885	0.704626	2	16	0.303	0.125
Molecular Function	GO:0004738	pyruvate dehydrogenase activity	0.20885	0.704626	2	16	0.303	0.125
Molecular Function	GO:0015197	peptide transporter activity	0.20885	0.704626	2	16	0.303	0.125
Molecular Function	GO:0015923	mannosidase activity	0.20885	0.704626	2	16	0.303	0.125
Molecular Function	GO:0015103	inorganic anion transmembrane transporter activity	0.218547	0.70742	6	76	0.908	0.079
Molecular Function	GO:0016628	oxidoreductase activity, acting on the CH-CH group of donors, NAD or NADP as acceptor	0.222211	0.70742	21	328	3.177	0.064
Molecular Function	GO:0019900	kinase binding	0.22478	0.70742	5	61	0.756	0.082
Molecular Function	GO:0052689	carboxylic ester hydrolase activity	0.227143	0.70742	7	93	1.059	0.075
Molecular Function	GO:0099600	transmembrane receptor activity	0.228862	0.70742	2	17	0.303	0.118
Molecular Function	GO:0016298	lipase activity	0.234697	0.70742	5	62	0.756	0.081
Molecular Function	GO:0004084	branched-chain-amino-acid transaminase activity	0.239729	0.70742	1	5	0.151	0.2
Molecular Function	GO:0015928	fucosidase activity	0.239729	0.70742	1	5	0.151	0.2
Molecular Function	GO:0016731	oxidoreductase activity, acting on iron-sulfur proteins as donors, NAD or NADP as acceptor	0.239729	0.70742	1	5	0.151	0.2
Molecular Function	GO:0019904	protein domain specific binding	0.239729	0.70742	1	5	0.151	0.2
Molecular Function	GO:0051002	ligase activity, forming nitrogen-metal bonds	0.239729	0.70742	1	5	0.151	0.2
Molecular Function	GO:0051003	ligase activity, forming nitrogen-metal bonds, forming coordination complexes	0.239729	0.70742	1	5	0.151	0.2
Molecular Function	GO:0051765	inositol tetrakisphosphate kinase activity	0.239729	0.70742	1	5	0.151	0.2
Molecular Function	GO:1901682	sulfur compound transmembrane transporter activity	0.239729	0.70742	1	5	0.151	0.2
Molecular Function	GO:0000988	transcription factor activity, protein binding	0.242175	0.70742	3	32	0.454	0.094
Molecular Function	GO:0022836	gated channel activity	0.242175	0.70742	3	32	0.454	0.094
Molecular Function	GO:0016407	acetyltransferase activity	0.244734	0.70742	5	63	0.756	0.079
Molecular Function	GO:0016903	oxidoreductase activity, acting on the aldehyde or oxo group of donors	0.244951	0.70742	6	79	0.908	0.076
Molecular Function	GO:0016835	carbon-oxygen lyase activity	0.259363	0.743095	11	164	1.664	0.067
Molecular Function	GO:0016722	oxidoreductase activity, oxidizing metal ions	0.269172	0.759521	2	19	0.303	0.105
Molecular Function	GO:0003905	alkylbase DNA N-glycosylase activity	0.280293	0.759521	1	6	0.151	0.167
Molecular Function	GO:0015098	molybdate ion transmembrane transporter activity	0.280293	0.759521	1	6	0.151	0.167
Molecular Function	GO:0043733	DNA-3-methylbase glycosylase activity	0.280293	0.759521	1	6	0.151	0.167
Molecular Function	GO:0047635	alanine-oxo-acid transaminase activity	0.280293	0.759521	1	6	0.151	0.167
Molecular Function	GO:0051766	inositol trisphosphate kinase activity	0.280293	0.759521	1	6	0.151	0.167
Molecular Function	GO:0090599	alpha-glucosidase activity	0.280293	0.759521	1	6	0.151	0.167
Molecular Function	GO:0008168	methyltransferase activity	0.284914	0.759521	11	168	1.664	0.065
Molecular Function	GO:0004857	enzyme inhibitor activity	0.286135	0.759521	3	35	0.454	0.086
Molecular Function	GO:0015604	organic phosphonate transmembrane transporter activity	0.286135	0.759521	3	35	0.454	0.086
Molecular Function	GO:0016301	kinase activity	0.307793	0.77214	61	1070	9.228	0.057
Molecular Function	GO:0016667	oxidoreductase activity, acting on a sulfur group of donors	0.309611	0.77214	6	86	0.908	0.07
Molecular Function	GO:0016831	carboxy-lyase activity	0.309611	0.77214	6	86	0.908	0.07
Molecular Function	GO:0046872	metal ion binding	0.314882	0.77214	93	1659	14.07	0.056
Molecular Function	GO:0004448	isocitrate dehydrogenase activity	0.318695	0.77214	1	7	0.151	0.143
Molecular Function	GO:0008028	monocarboxylic acid transmembrane transporter activity	0.318695	0.77214	1	7	0.151	0.143
Molecular Function	GO:0008172	S-methyltransferase activity	0.318695	0.77214	1	7	0.151	0.143
Molecular Function	GO:0009679	hexose:proton symporter activity	0.318695	0.77214	1	7	0.151	0.143
Molecular Function	GO:0016411	acylglycerol O-acyltransferase activity	0.318695	0.77214	1	7	0.151	0.143
Molecular Function	GO:0016730	oxidoreductase activity, acting on iron-sulfur proteins as donors	0.318695	0.77214	1	7	0.151	0.143
Molecular Function	GO:0016813	hydrolase activity, acting on carbon-nitrogen (but not peptide) bonds, in linear amidines	0.318695	0.77214	1	7	0.151	0.143
Molecular Function	GO:0035252	UDP-xylosyltransferase activity	0.318695	0.77214	1	7	0.151	0.143
Molecular Function	GO:0042887	amide transmembrane transporter activity	0.318695	0.77214	1	7	0.151	0.143
Molecular Function	GO:0001071	nucleic acid binding transcription factor activity	0.327352	0.776809	37	640	5.598	0.058
Molecular Function	GO:0016836	hydro-lyase activity	0.338196	0.776809	6	89	0.908	0.067
Molecular Function	GO:0016829	lyase activity	0.338458	0.776809	22	372	3.328	0.059
Molecular Function	GO:0016837	carbon-oxygen lyase activity, acting on polysaccharides	0.349229	0.776809	2	23	0.303	0.087
Molecular Function	GO:0044822	poly(A) RNA binding	0.349229	0.776809	2	23	0.303	0.087
Molecular Function	GO:0051540	metal cluster binding	0.350026	0.776809	8	125	1.21	0.064
Molecular Function	GO:0004567	beta-mannosidase activity	0.355051	0.776809	1	8	0.151	0.125
Molecular Function	GO:0005506	iron ion binding	0.355051	0.776809	1	8	0.151	0.125
Molecular Function	GO:0016794	diphosphoric monoester hydrolase activity	0.355051	0.776809	1	8	0.151	0.125
Molecular Function	GO:0016863	intramolecular oxidoreductase activity, transposing C=C bonds	0.355051	0.776809	1	8	0.151	0.125
Molecular Function	GO:0019104	DNA N-glycosylase activity	0.355051	0.776809	1	8	0.151	0.125
Molecular Function	GO:0032934	sterol binding	0.355051	0.776809	1	8	0.151	0.125
Molecular Function	GO:0036459	thiol-dependent ubiquitinyl hydrolase activity	0.355051	0.776809	1	8	0.151	0.125
Molecular Function	GO:0043178	alcohol binding	0.355051	0.776809	1	8	0.151	0.125
Molecular Function	GO:0101005	ubiquitinyl hydrolase activity	0.355051	0.776809	1	8	0.151	0.125
Molecular Function	GO:1902936	phosphatidylinositol bisphosphate binding	0.355051	0.776809	1	8	0.151	0.125
Molecular Function	GO:0004872	receptor activity	0.36032	0.782313	3	40	0.454	0.075
Molecular Function	GO:0004519	endonuclease activity	0.361901	0.782313	4	57	0.605	0.07
Molecular Function	GO:0035251	UDP-glucosyltransferase activity	0.386353	0.822214	6	94	0.908	0.064
Molecular Function	GO:0043169	cation binding	0.388943	0.822214	144	2638	21.785	0.055
Molecular Function	GO:0008146	sulfotransferase activity	0.38947	0.822214	1	9	0.151	0.111
Molecular Function	GO:0050664	oxidoreductase activity, acting on NAD(P)H, oxygen as acceptor	0.38947	0.822214	1	9	0.151	0.111
Molecular Function	GO:0008374	O-acyltransferase activity	0.404397	0.832577	3	43	0.454	0.07
Molecular Function	GO:0015077	monovalent inorganic cation transmembrane transporter activity	0.415549	0.832577	8	133	1.21	0.06
Molecular Function	GO:0016701	oxidoreductase activity, acting on single donors with incorporation of molecular oxygen	0.418904	0.832577	3	44	0.454	0.068
Molecular Function	GO:0043168	anion binding	0.419008	0.832577	16	279	2.421	0.057
Molecular Function	GO:0004551	nucleotide diphosphatase activity	0.422054	0.832577	1	10	0.151	0.1
Molecular Function	GO:0004866	endopeptidase inhibitor activity	0.422054	0.832577	1	10	0.151	0.1
Molecular Function	GO:0005496	steroid binding	0.422054	0.832577	1	10	0.151	0.1
Molecular Function	GO:0008242	omega peptidase activity	0.422054	0.832577	1	10	0.151	0.1
Molecular Function	GO:0015645	fatty acid ligase activity	0.422054	0.832577	1	10	0.151	0.1
Molecular Function	GO:0016717	oxidoreductase activity, acting on paired donors, with oxidation of a pair of donors resulting in the reduction of molecular oxygen to two molecules of water	0.422054	0.832577	1	10	0.151	0.1
Molecular Function	GO:0016868	intramolecular transferase activity, phosphotransferases	0.422054	0.832577	1	10	0.151	0.1
Molecular Function	GO:0031559	oxidosqualene cyclase activity	0.422054	0.832577	1	10	0.151	0.1
Molecular Function	GO:0044389	ubiquitin-like protein ligase binding	0.426133	0.83311	2	27	0.303	0.074
Molecular Function	GO:0004871	signal transducer activity	0.43043	0.83311	9	153	1.362	0.059
Molecular Function	GO:0016787	hydrolase activity	0.433496	0.83311	141	2604	21.331	0.054
Molecular Function	GO:0005048	signal sequence binding	0.452903	0.83311	1	11	0.151	0.091
Molecular Function	GO:0010334	sesquiterpene synthase activity	0.452903	0.83311	1	11	0.151	0.091
Molecular Function	GO:0016833	oxo-acid-lyase activity	0.452903	0.83311	1	11	0.151	0.091
Molecular Function	GO:0016843	amine-lyase activity	0.452903	0.83311	1	11	0.151	0.091
Molecular Function	GO:0061135	endopeptidase regulator activity	0.452903	0.83311	1	11	0.151	0.091
Molecular Function	GO:0046983	protein dimerization activity	0.455849	0.83311	15	267	2.269	0.056
Molecular Function	GO:0015144	carbohydrate transmembrane transporter activity	0.470994	0.83311	4	66	0.605	0.061
Molecular Function	GO:1901476	carbohydrate transporter activity	0.470994	0.83311	4	66	0.605	0.061
Molecular Function	GO:0016682	oxidoreductase activity, acting on diphenols and related substances as donors, oxygen as acceptor	0.475607	0.83311	3	48	0.454	0.062
Molecular Function	GO:0004521	endoribonuclease activity	0.480588	0.83311	2	30	0.303	0.067
Molecular Function	GO:0004033	aldo-keto reductase (NADP) activity	0.482106	0.83311	1	12	0.151	0.083
Molecular Function	GO:0005085	guanyl-nucleotide exchange factor activity	0.482106	0.83311	1	12	0.151	0.083
Molecular Function	GO:0005088	Ras guanyl-nucleotide exchange factor activity	0.482106	0.83311	1	12	0.151	0.083
Molecular Function	GO:0005375	copper ion transmembrane transporter activity	0.482106	0.83311	1	12	0.151	0.083
Molecular Function	GO:0008173	RNA methyltransferase activity	0.482106	0.83311	1	12	0.151	0.083
Molecular Function	GO:0016742	hydroxymethyl-, formyl- and related transferase activity	0.482106	0.83311	1	12	0.151	0.083
Molecular Function	GO:0019840	isoprenoid binding	0.482106	0.83311	1	12	0.151	0.083
Molecular Function	GO:0030414	peptidase inhibitor activity	0.482106	0.83311	1	12	0.151	0.083
Molecular Function	GO:0033218	amide binding	0.482106	0.83311	1	12	0.151	0.083
Molecular Function	GO:0042277	peptide binding	0.482106	0.83311	1	12	0.151	0.083
Molecular Function	GO:0042285	xylosyltransferase activity	0.482106	0.83311	1	12	0.151	0.083
Molecular Function	GO:0050308	sugar-phosphatase activity	0.482106	0.83311	1	12	0.151	0.083
Molecular Function	GO:0046914	transition metal ion binding	0.482327	0.83311	60	1112	9.077	0.054
Molecular Function	GO:0005351	sugar:proton symporter activity	0.509754	0.859088	1	13	0.151	0.077
Molecular Function	GO:0015295	solute:proton symporter activity	0.509754	0.859088	1	13	0.151	0.077
Molecular Function	GO:0016872	intramolecular lyase activity	0.509754	0.859088	1	13	0.151	0.077
Molecular Function	GO:0019783	ubiquitin-like protein-specific protease activity	0.509754	0.859088	1	13	0.151	0.077
Molecular Function	GO:0061134	peptidase regulator activity	0.509754	0.859088	1	13	0.151	0.077
Molecular Function	GO:0008483	transaminase activity	0.516404	0.859088	3	51	0.454	0.059
Molecular Function	GO:0016655	oxidoreductase activity, acting on NAD(P)H, quinone or similar compound as acceptor	0.516404	0.859088	3	51	0.454	0.059
Molecular Function	GO:0016838	carbon-oxygen lyase activity, acting on phosphates	0.516404	0.859088	3	51	0.454	0.059
Molecular Function	GO:0043167	ion binding	0.525243	0.867577	155	2911	23.449	0.053
Molecular Function	GO:0015399	primary active transmembrane transporter activity	0.528726	0.867577	9	166	1.362	0.054
Molecular Function	GO:0015405	P-P-bond-hydrolysis-driven transmembrane transporter activity	0.528726	0.867577	9	166	1.362	0.054
Molecular Function	GO:0008443	phosphofructokinase activity	0.535927	0.867577	1	14	0.151	0.071
Molecular Function	GO:0019206	nucleoside kinase activity	0.535927	0.867577	1	14	0.151	0.071
Molecular Function	GO:1901981	phosphatidylinositol phosphate binding	0.535927	0.867577	1	14	0.151	0.071
Molecular Function	GO:0016741	transferase activity, transferring one-carbon groups	0.542472	0.874251	13	244	1.967	0.053
Molecular Function	GO:0004659	prenyltransferase activity	0.548021	0.879269	2	34	0.303	0.059
Molecular Function	GO:0004713	protein tyrosine kinase activity	0.557728	0.880063	5	93	0.756	0.054
Molecular Function	GO:0019899	enzyme binding	0.559326	0.880063	8	151	1.21	0.053
Molecular Function	GO:0015145	monosaccharide transmembrane transporter activity	0.560705	0.880063	1	15	0.151	0.067
Molecular Function	GO:0015149	hexose transmembrane transporter activity	0.560705	0.880063	1	15	0.151	0.067
Molecular Function	GO:0016723	oxidoreductase activity, oxidizing metal ions, NAD or NADP as acceptor	0.560705	0.880063	1	15	0.151	0.067
Molecular Function	GO:0016679	oxidoreductase activity, acting on diphenols and related substances as donors	0.568021	0.887687	3	55	0.454	0.055
Molecular Function	GO:0043021	ribonucleoprotein complex binding	0.584162	0.906828	1	16	0.151	0.062
Molecular Function	GO:0016769	transferase activity, transferring nitrogenous groups	0.592523	0.906828	3	57	0.454	0.053
Molecular Function	GO:0016866	intramolecular transferase activity	0.604432	0.906828	3	58	0.454	0.052
Molecular Function	GO:0016744	transferase activity, transferring aldehyde or ketonic groups	0.606368	0.906828	1	17	0.151	0.059
Molecular Function	GO:0016799	hydrolase activity, hydrolyzing N-glycosyl compounds	0.606368	0.906828	1	17	0.151	0.059
Molecular Function	GO:0005198	structural molecule activity	0.606637	0.906828	16	313	2.421	0.051
Molecular Function	GO:0000975	regulatory region DNA binding	0.60873	0.906828	7	138	1.059	0.051
Molecular Function	GO:0001067	regulatory region nucleic acid binding	0.60873	0.906828	7	138	1.059	0.051
Molecular Function	GO:0005543	phospholipid binding	0.613894	0.906828	4	79	0.605	0.051
Molecular Function	GO:0010333	terpene synthase activity	0.623323	0.906828	2	39	0.303	0.051
Molecular Function	GO:0031406	carboxylic acid binding	0.623323	0.906828	2	39	0.303	0.051
Molecular Function	GO:0043177	organic acid binding	0.623323	0.906828	2	39	0.303	0.051
Molecular Function	GO:0050136	NADH dehydrogenase (quinone) activity	0.623323	0.906828	2	39	0.303	0.051
Molecular Function	GO:0004672	protein kinase activity	0.624148	0.906828	41	798	6.203	0.051
Molecular Function	GO:0016840	carbon-nitrogen lyase activity	0.62739	0.906828	1	18	0.151	0.056
Molecular Function	GO:0070546	L-phenylalanine aminotransferase activity	0.62739	0.906828	1	18	0.151	0.056
Molecular Function	GO:0008289	lipid binding	0.631025	0.906828	6	121	0.908	0.05
Molecular Function	GO:0016740	transferase activity	0.634652	0.906828	173	3307	26.172	0.052
Molecular Function	GO:0032553	ribonucleotide binding	0.637165	0.906828	2	40	0.303	0.05
Molecular Function	GO:0016820	hydrolase activity, acting on acid anhydrides, catalyzing transmembrane movement of substances	0.638814	0.906828	7	142	1.059	0.049
Molecular Function	GO:0042626	ATPase activity, coupled to transmembrane movement of substances	0.638814	0.906828	7	142	1.059	0.049
Molecular Function	GO:0043492	ATPase activity, coupled to movement of substances	0.638814	0.906828	7	142	1.059	0.049
Molecular Function	GO:0022857	transmembrane transporter activity	0.643584	0.906828	46	900	6.959	0.051
Molecular Function	GO:0022804	active transmembrane transporter activity	0.644531	0.906828	21	418	3.177	0.05
Molecular Function	GO:0022829	wide pore channel activity	0.647291	0.906828	1	19	0.151	0.053
Molecular Function	GO:0016651	oxidoreductase activity, acting on NAD(P)H	0.648789	0.906828	5	103	0.756	0.049
Molecular Function	GO:0022890	inorganic cation transmembrane transporter activity	0.648852	0.906828	11	223	1.664	0.049
Molecular Function	GO:0004540	ribonuclease activity	0.650605	0.906828	2	41	0.303	0.049
Molecular Function	GO:0019787	ubiquitin-like protein transferase activity	0.66226	0.907446	6	125	0.908	0.048
Molecular Function	GO:0016773	phosphotransferase activity, alcohol group as acceptor	0.663111	0.907446	44	868	6.657	0.051
Molecular Function	GO:0046873	metal ion transmembrane transporter activity	0.66551	0.907446	5	105	0.756	0.048
Molecular Function	GO:0016778	diphosphotransferase activity	0.666131	0.907446	1	20	0.151	0.05
Molecular Function	GO:0016857	racemase and epimerase activity, acting on carbohydrates and derivatives	0.666131	0.907446	1	20	0.151	0.05
Molecular Function	GO:0016899	oxidoreductase activity, acting on the CH-OH group of donors, oxygen as acceptor	0.666131	0.907446	1	20	0.151	0.05
Molecular Function	GO:0016877	ligase activity, forming carbon-sulfur bonds	0.676292	0.912728	2	43	0.303	0.047
Molecular Function	GO:0008194	UDP-glycosyltransferase activity	0.677396	0.912728	11	228	1.664	0.048
Molecular Function	GO:0004702	receptor signaling protein serine/threonine kinase activity	0.680122	0.912728	4	86	0.605	0.047
Molecular Function	GO:0005057	receptor signaling protein activity	0.680122	0.912728	4	86	0.605	0.047
Molecular Function	GO:0004564	beta-fructofuranosidase activity	0.683966	0.913846	1	21	0.151	0.048
Molecular Function	GO:0015605	organophosphate ester transmembrane transporter activity	0.688549	0.913846	2	44	0.303	0.045
Molecular Function	GO:1901677	phosphate transmembrane transporter activity	0.688549	0.913846	2	44	0.303	0.045
Molecular Function	GO:0015291	secondary active transmembrane transporter activity	0.693415	0.916933	12	251	1.815	0.048
Molecular Function	GO:0015075	ion transmembrane transporter activity	0.705883	0.930013	27	551	4.085	0.049
Molecular Function	GO:0008509	anion transmembrane transporter activity	0.710478	0.931164	8	173	1.21	0.046
Molecular Function	GO:0003954	NADH dehydrogenase activity	0.711915	0.931164	2	46	0.303	0.043
Molecular Function	GO:0016782	transferase activity, transferring sulfur-containing groups	0.716832	0.934211	1	23	0.151	0.043
Molecular Function	GO:0008757	S-adenosylmethionine-dependent methyltransferase activity	0.728856	0.941999	3	70	0.454	0.043
Molecular Function	GO:0003779	actin binding	0.731962	0.941999	1	24	0.151	0.042
Molecular Function	GO:0016620	oxidoreductase activity, acting on the aldehyde or oxo group of donors, NAD or NADP as acceptor	0.733796	0.941999	2	48	0.303	0.042
Molecular Function	GO:0016746	transferase activity, transferring acyl groups	0.734269	0.941999	15	320	2.269	0.047
Molecular Function	GO:0034062	RNA polymerase activity	0.744196	0.941999	2	49	0.303	0.041
Molecular Function	GO:0019205	nucleobase-containing compound kinase activity	0.746285	0.941999	1	25	0.151	0.04
Molecular Function	GO:0019901	protein kinase binding	0.746285	0.941999	1	25	0.151	0.04
Molecular Function	GO:0035091	phosphatidylinositol binding	0.746285	0.941999	1	25	0.151	0.04
Molecular Function	GO:0019829	cation-transporting ATPase activity	0.746293	0.941999	3	72	0.454	0.042
Molecular Function	GO:0004386	helicase activity	0.754246	0.948721	2	50	0.303	0.04
Molecular Function	GO:0001871	pattern binding	0.759843	0.949147	1	26	0.151	0.038
Molecular Function	GO:0019200	carbohydrate kinase activity	0.759843	0.949147	1	26	0.151	0.038
Molecular Function	GO:0005102	receptor binding	0.772678	0.956499	1	27	0.151	0.037
Molecular Function	GO:0070566	adenylyltransferase activity	0.784828	0.956499	1	28	0.151	0.036
Molecular Function	GO:1901505	carbohydrate derivative transporter activity	0.784828	0.956499	1	28	0.151	0.036
Molecular Function	GO:0036094	small molecule binding	0.785136	0.956499	109	2176	16.49	0.05
Molecular Function	GO:0015078	hydrogen ion transmembrane transporter activity	0.785968	0.956499	3	77	0.454	0.039
Molecular Function	GO:0016772	transferase activity, transferring phosphorus-containing groups	0.787538	0.956499	74	1501	11.195	0.049
Molecular Function	GO:0016747	transferase activity, transferring acyl groups other than amino-acyl groups	0.789876	0.956499	10	230	1.513	0.043
Molecular Function	GO:0005515	protein binding	0.791072	0.956499	60	1230	9.077	0.049
Molecular Function	GO:0015036	disulfide oxidoreductase activity	0.791103	0.956499	2	54	0.303	0.037
Molecular Function	GO:0048037	cofactor binding	0.792225	0.956499	6	145	0.908	0.041
Molecular Function	GO:0009055	electron carrier activity	0.807218	0.966845	1	30	0.151	0.033
Molecular Function	GO:0019203	carbohydrate phosphatase activity	0.807218	0.966845	1	30	0.151	0.033
Molecular Function	GO:0005215	transporter activity	0.816182	0.966845	50	1046	7.564	0.048
Molecular Function	GO:0005402	cation:sugar symporter activity	0.817524	0.966845	1	31	0.151	0.032
Molecular Function	GO:0008080	N-acetyltransferase activity	0.817524	0.966845	1	31	0.151	0.032
Molecular Function	GO:0022891	substrate-specific transmembrane transporter activity	0.819105	0.966845	32	689	4.841	0.046
Molecular Function	GO:0046943	carboxylic acid transmembrane transporter activity	0.822996	0.966845	2	58	0.303	0.034
Molecular Function	GO:0016405	CoA-ligase activity	0.82728	0.966845	1	32	0.151	0.031
Molecular Function	GO:0038023	signaling receptor activity	0.82728	0.966845	1	32	0.151	0.031
Molecular Function	GO:0008324	cation transmembrane transporter activity	0.82778	0.966845	15	345	2.269	0.043
Molecular Function	GO:0005342	organic acid transmembrane transporter activity	0.830255	0.966845	2	59	0.303	0.034
Molecular Function	GO:0015294	solute:cation symporter activity	0.853533	0.986538	1	35	0.151	0.029
Molecular Function	GO:0016645	oxidoreductase activity, acting on the CH-NH group of donors	0.853533	0.986538	1	35	0.151	0.029
Molecular Function	GO:0046915	transition metal ion transmembrane transporter activity	0.861367	0.986538	1	36	0.151	0.028
Molecular Function	GO:0008320	protein transmembrane transporter activity	0.868782	0.986538	1	37	0.151	0.027
Molecular Function	GO:0016854	racemase and epimerase activity	0.868782	0.986538	1	37	0.151	0.027
Molecular Function	GO:0022884	macromolecule transmembrane transporter activity	0.868782	0.986538	1	37	0.151	0.027
Molecular Function	GO:0042625	ATPase coupled ion transmembrane transporter activity	0.875189	0.986538	3	92	0.454	0.033
Molecular Function	GO:0016846	carbon-sulfur lyase activity	0.875801	0.986538	1	38	0.151	0.026
Molecular Function	GO:0016860	intramolecular oxidoreductase activity	0.882445	0.986538	1	39	0.151	0.026
Molecular Function	GO:0003677	DNA binding	0.883197	0.986538	18	429	2.723	0.042
Molecular Function	GO:0015293	symporter activity	0.888735	0.986538	1	40	0.151	0.025
Molecular Function	GO:0008233	peptidase activity	0.895405	0.986538	16	392	2.421	0.041
Molecular Function	GO:0070011	peptidase activity, acting on L-amino acid peptides	0.897592	0.986538	13	328	1.967	0.04
Molecular Function	GO:0016410	N-acyltransferase activity	0.900323	0.986538	1	42	0.151	0.024
Molecular Function	GO:0044877	macromolecular complex binding	0.900323	0.986538	1	42	0.151	0.024
Molecular Function	GO:0022892	substrate-specific transporter activity	0.904054	0.986538	35	795	5.295	0.044
Molecular Function	GO:0008565	protein transporter activity	0.905657	0.986538	1	43	0.151	0.023
Molecular Function	GO:1901363	heterocyclic compound binding	0.90634	0.986538	182	3685	27.534	0.049
Molecular Function	GO:0042578	phosphoric ester hydrolase activity	0.910611	0.986538	12	312	1.815	0.038
Molecular Function	GO:0051119	sugar transmembrane transporter activity	0.910706	0.986538	1	44	0.151	0.023
Molecular Function	GO:0016879	ligase activity, forming carbon-nitrogen bonds	0.91111	0.986538	2	74	0.303	0.027
Molecular Function	GO:0008514	organic anion transmembrane transporter activity	0.914955	0.986538	2	75	0.303	0.027
Molecular Function	GO:0097159	organic cyclic compound binding	0.915327	0.986538	187	3793	28.29	0.049
Molecular Function	GO:0004527	exonuclease activity	0.915485	0.986538	1	45	0.151	0.022
Molecular Function	GO:0016763	transferase activity, transferring pentosyl groups	0.915485	0.986538	1	45	0.151	0.022
Molecular Function	GO:0004518	nuclease activity	0.924193	0.992958	5	156	0.756	0.032
Molecular Function	GO:0016788	hydrolase activity, acting on ester bonds	0.927958	0.994045	33	772	4.992	0.043
Molecular Function	GO:0016853	isomerase activity	0.932292	0.995732	6	184	0.908	0.033
Molecular Function	GO:0016874	ligase activity	0.949111	1	6	193	0.908	0.031
Molecular Function	GO:0016818	hydrolase activity, acting on acid anhydrides, in phosphorus-containing anhydrides	0.966156	1	29	730	4.387	0.04
Molecular Function	GO:0016462	pyrophosphatase activity	0.969063	1	28	713	4.236	0.039
Molecular Function	GO:0016817	hydrolase activity, acting on acid anhydrides	0.975238	1	29	746	4.387	0.039
Molecular Function	GO:0004674	protein serine/threonine kinase activity	0.982807	1	8	277	1.21	0.029
Molecular Function	GO:0016810	hydrolase activity, acting on carbon-nitrogen (but not peptide) bonds	0.984676	1	1	76	0.151	0.013
Molecular Function	GO:0016779	nucleotidyltransferase activity	0.986056	1	3	146	0.454	0.021
Molecular Function	GO:0097367	carbohydrate derivative binding	0.98652	1	75	1750	11.346	0.043
Molecular Function	GO:0001883	purine nucleoside binding	0.98805	1	72	1696	10.893	0.042
Molecular Function	GO:0032549	ribonucleoside binding	0.98805	1	72	1696	10.893	0.042
Molecular Function	GO:0032550	purine ribonucleoside binding	0.98805	1	72	1696	10.893	0.042
Molecular Function	GO:0001882	nucleoside binding	0.989294	1	72	1703	10.893	0.042
Molecular Function	GO:0017111	nucleoside-triphosphatase activity	0.990913	1	23	658	3.48	0.035
Molecular Function	GO:0042623	ATPase activity, coupled	0.993459	1	8	306	1.21	0.026
Molecular Function	GO:0004175	endopeptidase activity	0.99349	1	2	130	0.303	0.015
Molecular Function	GO:0016791	phosphatase activity	0.993755	1	6	253	0.908	0.024
Molecular Function	GO:0003676	nucleic acid binding	0.994228	1	62	1531	9.38	0.04
Molecular Function	GO:0016887	ATPase activity	0.995041	1	8	314	1.21	0.025
Molecular Function	GO:0003723	RNA binding	0.995115	1	9	341	1.362	0.026
Molecular Function	GO:0005488	binding	0.998775	1	376	7734	56.884	0.049
Molecular Function	GO:0004721	phosphoprotein phosphatase activity	0.998978	1	1	125	0.151	0.008
Molecular Function	GO:0008135	translation factor activity, RNA binding	0.999445	1	1	136	0.151	0.007
Molecular Function	GO:0003674	molecular_function	1	1	661	12394	100	0.053
