# Supplementary material for: Transcriptome Analysis of Sesame (Sesamum indicum L.) Reveals the LncRNA and mRNA Regulatory Network Responding to Low Nitrogen Stress
Source: Int J Mol Sci. 2024 May 17;25(10):5501. doi: 10.3390/ijms25105501 (PMC11122487; doi:10.3390/ijms25105501)
Supplement: Supplementary file 1 [file ijms-25-05501-s001.zip › Supplementary Figure and Table/Table S4 20240307.xlsx]

## Sheet: 1227.bar_Gradient
Table S4 KEGG enrichment class of LN tolerance related DEGs.
class	ID	Descrption	Pvalue	Qvalue	fg_num	bg_num	per	ratio
Cellular Processes	ko04146	Peroxisome	0.689604	0.995252	4	93	1.527	0.043
Cellular Processes	ko04136	Autophagy - other	0.842479	0.995252	1	36	0.382	0.028
Cellular Processes	ko04144	Endocytosis	0.883982	0.995252	6	177	2.29	0.034
Cellular Processes	ko04145	Phagosome	0.99088	0.995252	1	91	0.382	0.011
Environmental Information Processing	ko04075	Plant hormone signal transduction	0.00953846	0.109162	23	275	8.779	0.084
Environmental Information Processing	ko02010	ABC transporters	0.0597921	0.384911	4	30	1.527	0.133
Environmental Information Processing	ko04016	MAPK signaling pathway - plant	0.199629	0.79084	11	165	4.198	0.067
Environmental Information Processing	ko04070	Phosphatidylinositol signaling system	0.453706	0.995252	4	69	1.527	0.058
Genetic Information Processing	ko03060	Protein export	0.54685	0.995252	3	57	1.145	0.053
Genetic Information Processing	ko03018	RNA degradation	0.664505	0.995252	5	112	1.908	0.045
Genetic Information Processing	ko03010	Ribosome	0.667943	0.995252	16	347	6.107	0.046
Genetic Information Processing	ko03410	Base excision repair	0.834151	0.995252	1	35	0.382	0.029
Genetic Information Processing	ko04141	Protein processing in endoplasmic reticulum	0.876367	0.995252	8	223	3.053	0.036
Genetic Information Processing	ko03030	DNA replication	0.895721	0.995252	1	44	0.382	0.023
Genetic Information Processing	ko04130	SNARE interactions in vesicular transport	0.905948	0.995252	1	46	0.382	0.022
Genetic Information Processing	ko03440	Homologous recombination	0.940923	0.995252	1	55	0.382	0.018
Genetic Information Processing	ko04120	Ubiquitin mediated proteolysis	0.965943	0.995252	3	133	1.145	0.023
Genetic Information Processing	ko03040	Spliceosome	0.981422	0.995252	4	179	1.527	0.022
Genetic Information Processing	ko03008	Ribosome biogenesis in eukaryotes	0.982066	0.995252	1	78	0.382	0.013
Genetic Information Processing	ko03015	mRNA surveillance pathway	0.986946	0.995252	2	123	0.763	0.016
Genetic Information Processing	ko03013	Nucleocytoplasmic transport	0.995252	0.995252	3	181	1.145	0.017
Metabolism	ko00940	Phenylpropanoid biosynthesis	9.98909e-10	1.02888e-07	31	183	11.832	0.169
Metabolism	ko01110	Biosynthesis of secondary metabolites	8.88492e-07	3.19872e-05	102	1348	38.931	0.076
Metabolism	ko01100	Metabolic pathways	9.31666e-07	3.19872e-05	161	2466	61.45	0.065
Metabolism	ko00480	Glutathione metabolism	0.000177552	0.00457197	14	93	5.344	0.151
Metabolism	ko00905	Brassinosteroid biosynthesis	0.00177187	0.0340511	6	27	2.29	0.222
Metabolism	ko00460	Cyanoamino acid metabolism	0.00198356	0.0340511	8	47	3.053	0.17
Metabolism	ko00350	Tyrosine metabolism	0.00294725	0.0433666	9	61	3.435	0.148
Metabolism	ko00950	Isoquinoline alkaloid biosynthesis	0.00439954	0.0566441	6	32	2.29	0.188
Metabolism	ko00945	Stilbenoid, diarylheptanoid and gingerol biosynthesis	0.0138327	0.142477	7	52	2.672	0.135
Metabolism	ko00941	Flavonoid biosynthesis	0.0388582	0.351932	7	64	2.672	0.109
Metabolism	ko00052	Galactose metabolism	0.0448262	0.351932	7	66	2.672	0.106
Metabolism	ko00860	Porphyrin metabolism	0.046821	0.351932	6	53	2.29	0.113
Metabolism	ko00010	Glycolysis / Gluconeogenesis	0.0478354	0.351932	12	141	4.58	0.085
Metabolism	ko00500	Starch and sucrose metabolism	0.0594787	0.384911	12	146	4.58	0.082
Metabolism	ko00195	Photosynthesis	0.0672001	0.407153	8	87	3.053	0.092
Metabolism	ko00053	Ascorbate and aldarate metabolism	0.0768402	0.439697	6	60	2.29	0.1
Metabolism	ko00900	Terpenoid backbone biosynthesis	0.10365	0.561894	6	65	2.29	0.092
Metabolism	ko00750	Vitamin B6 metabolism	0.152212	0.76112	2	14	0.763	0.143
Metabolism	ko00592	alpha-Linolenic acid metabolism	0.15518	0.76112	4	42	1.527	0.095
Metabolism	ko00601	Glycosphingolipid biosynthesis - lacto and neolacto series	0.185118	0.79084	1	4	0.382	0.25
Metabolism	ko00604	Glycosphingolipid biosynthesis - ganglio series	0.185118	0.79084	1	4	0.382	0.25
Metabolism	ko01210	2-Oxocarboxylic acid metabolism	0.186639	0.79084	5	61	1.908	0.082
Metabolism	ko00565	Ether lipid metabolism	0.199375	0.79084	3	31	1.145	0.097
Metabolism	ko00920	Sulfur metabolism	0.239208	0.886308	3	34	1.145	0.088
Metabolism	ko00030	Pentose phosphate pathway	0.241008	0.886308	5	67	1.908	0.075
Metabolism	ko00130	Ubiquinone and other terpenoid-quinone biosynthesis	0.259749	0.886308	4	52	1.527	0.077
Metabolism	ko00071	Fatty acid degradation	0.27094	0.886308	4	53	1.527	0.075
Metabolism	ko00260	Glycine, serine and threonine metabolism	0.27938	0.886308	5	71	1.908	0.07
Metabolism	ko00590	Arachidonic acid metabolism	0.282045	0.886308	2	21	0.763	0.095
Metabolism	ko00220	Arginine biosynthesis	0.294059	0.886308	3	38	1.145	0.079
Metabolism	ko00909	Sesquiterpenoid and triterpenoid biosynthesis	0.294059	0.886308	3	38	1.145	0.079
Metabolism	ko00072	Synthesis and degradation of ketone bodies	0.301173	0.886308	1	7	0.382	0.143
Metabolism	ko00330	Arginine and proline metabolism	0.316411	0.895908	4	57	1.527	0.07
Metabolism	ko00270	Cysteine and methionine metabolism	0.321831	0.895908	8	130	3.053	0.062
Metabolism	ko00960	Tropane, piperidine and pyridine alkaloid biosynthesis	0.338203	0.916707	2	24	0.763	0.083
Metabolism	ko00040	Pentose and glucuronate interconversions	0.359919	0.950555	8	135	3.053	0.059
Metabolism	ko00770	Pantothenate and CoA biosynthesis	0.374922	0.965425	2	26	0.763	0.077
Metabolism	ko01040	Biosynthesis of unsaturated fatty acids	0.392974	0.97832	2	27	0.763	0.074
Metabolism	ko00591	Linoleic acid metabolism	0.400753	0.97832	1	10	0.382	0.1
Metabolism	ko00020	Citrate cycle (TCA cycle)	0.408425	0.97832	4	65	1.527	0.062
Metabolism	ko00908	Zeatin biosynthesis	0.41983	0.982783	4	66	1.527	0.061
Metabolism	ko00562	Inositol phosphate metabolism	0.431183	0.986931	4	67	1.527	0.06
Metabolism	ko00600	Sphingolipid metabolism	0.479275	0.995252	2	32	0.763	0.062
Metabolism	ko01200	Carbon metabolism	0.481135	0.995252	15	290	5.725	0.052
Metabolism	ko00603	Glycosphingolipid biosynthesis - globo and isoglobo series	0.486189	0.995252	1	13	0.382	0.077
Metabolism	ko00564	Glycerophospholipid metabolism	0.506801	0.995252	6	114	2.29	0.053
Metabolism	ko00966	Glucosinolate biosynthesis	0.51188	0.995252	1	14	0.382	0.071
Metabolism	ko00910	Nitrogen metabolism	0.527346	0.995252	2	35	0.763	0.057
Metabolism	ko00360	Phenylalanine metabolism	0.55769	0.995252	2	37	0.763	0.054
Metabolism	ko00902	Monoterpenoid biosynthesis	0.559485	0.995252	1	16	0.382	0.062
Metabolism	ko00290	Valine, leucine and isoleucine biosynthesis	0.581523	0.995252	1	17	0.382	0.059
Metabolism	ko00531	Glycosaminoglycan degradation	0.581523	0.995252	1	17	0.382	0.059
Metabolism	ko00196	Photosynthesis - antenna proteins	0.602463	0.995252	1	18	0.382	0.056
Metabolism	ko00511	Other glycan degradation	0.602463	0.995252	1	18	0.382	0.056
Metabolism	ko00670	One carbon pool by folate	0.641263	0.995252	1	20	0.382	0.05
Metabolism	ko00906	Carotenoid biosynthesis	0.652767	0.995252	2	44	0.763	0.045
Metabolism	ko00650	Butanoate metabolism	0.676288	0.995252	1	22	0.382	0.045
Metabolism	ko00760	Nicotinate and nicotinamide metabolism	0.692502	0.995252	1	23	0.382	0.043
Metabolism	ko00061	Fatty acid biosynthesis	0.710227	0.995252	2	49	0.763	0.041
Metabolism	ko00904	Diterpenoid biosynthesis	0.722541	0.995252	1	25	0.382	0.04
Metabolism	ko00630	Glyoxylate and dicarboxylate metabolism	0.739082	0.995252	3	76	1.145	0.039
Metabolism	ko00340	Histidine metabolism	0.749657	0.995252	1	27	0.382	0.037
Metabolism	ko00250	Alanine, aspartate and glutamate metabolism	0.750297	0.995252	2	53	0.763	0.038
Metabolism	ko01212	Fatty acid metabolism	0.754997	0.995252	3	78	1.145	0.038
Metabolism	ko00280	Valine, leucine and isoleucine degradation	0.777149	0.995252	2	56	0.763	0.036
Metabolism	ko00561	Glycerolipid metabolism	0.810988	0.995252	3	86	1.145	0.035
Metabolism	ko00100	Steroid biosynthesis	0.816158	0.995252	1	33	0.382	0.03
Metabolism	ko00710	Carbon fixation in photosynthetic organisms	0.823179	0.995252	3	88	1.145	0.034
Metabolism	ko01230	Biosynthesis of amino acids	0.838631	0.995252	9	235	3.435	0.038
Metabolism	ko00062	Fatty acid elongation	0.842479	0.995252	1	36	0.382	0.028
Metabolism	ko00073	Cutin, suberine and wax biosynthesis	0.842479	0.995252	1	36	0.382	0.028
Metabolism	ko00051	Fructose and mannose metabolism	0.843109	0.995252	2	65	0.763	0.031
Metabolism	ko00620	Pyruvate metabolism	0.870064	0.995252	3	97	1.145	0.031
Metabolism	ko00520	Amino sugar and nucleotide sugar metabolism	0.892657	0.995252	4	129	1.527	0.031
Metabolism	ko00400	Phenylalanine, tyrosine and tryptophan biosynthesis	0.895721	0.995252	1	44	0.382	0.023
Metabolism	ko00190	Oxidative phosphorylation	0.896177	0.995252	6	181	2.29	0.033
Metabolism	ko00380	Tryptophan metabolism	0.923501	0.995252	1	50	0.382	0.02
Metabolism	ko00410	beta-Alanine metabolism	0.923501	0.995252	1	50	0.382	0.02
Metabolism	ko00240	Pyrimidine metabolism	0.946729	0.995252	1	57	0.382	0.018
Metabolism	ko00230	Purine metabolism	0.991782	0.995252	1	93	0.382	0.011
Organismal Systems	ko04626	Plant-pathogen interaction	0.637857	0.995252	10	215	3.817	0.047
Organismal Systems	ko04712	Circadian rhythm - plant	0.927353	0.995252	1	51	0.382	0.02
