# Supplementary material for: Transcriptome Analysis of Sesame (Sesamum indicum L.) Reveals the LncRNA and mRNA Regulatory Network Responding to Low Nitrogen Stress
Source: Int J Mol Sci. 2024 May 17;25(10):5501. doi: 10.3390/ijms25105501 (PMC11122487; doi:10.3390/ijms25105501)
Supplement: Supplementary file 1 [file ijms-25-05501-s001.zip › Supplementary Figure and Table/Table S5 20240307.xlsx]

## Sheet: Sheet1
	Table S5 Cis-target transcripts of DELs.
lncRNA_id	GeneID	cor	p_value	Symbol	Description
MSTRG.13081.1	MSTRG.13080	0.885259	9.117e-09	SGR1	beta-glucosidase 24 [Sesamum indicum]
MSTRG.17494.1	MSTRG.17508	0.664778	0.000394559	--	Pectinesterase [Handroanthus impetiginosus]
MSTRG.21374.1	MSTRG.21375	0.942022	6.54899e-12	--	-
MSTRG.22565.1	MSTRG.22567	0.769435	1.10865e-05	atpE	ATP synthase CF1 epsilon subunit, partial [Sesamum indicum]
MSTRG.22577.1	MSTRG.22576	0.876021	2.04351e-08	BGLU12	beta-glucosidase 13-like [Sesamum indicum]
MSTRG.24069.1	MSTRG.24070	0.938721	1.18553e-11	RPT3	26S proteasome regulatory subunit 6B homolog [Ipomoea triloba]
MSTRG.28176.1	MSTRG.28177	0.838609	3.09692e-07	--	PREDICTED: CLAVATA3/ESR (CLE)-related protein 5-like [Populus euphratica]
XR_002288471.1	MSTRG.28656	0.865939	4.59886e-08	--	PREDICTED: FIP1[III]-like protein isoform X1 [Erythranthe guttata]
MSTRG.28832.10	MSTRG.28833	0.621604	0.00118518	--	uncharacterized protein LOC105157045 [Sesamum indicum]
MSTRG.5300.1	MSTRG.5301	0.89196	4.85681e-09	--	homeobox-leucine zipper protein ATHB-20-like [Sesamum indicum]
MSTRG.7724.1	MSTRG.7725	0.799565	2.76558e-06	--	zinc ion binding [Striga asiatica]
XR_002286942.1	MSTRG.7725	0.633399	0.000891929	--	zinc ion binding [Striga asiatica]
MSTRG.837.1	MSTRG.845	-0.714245	8.8444e-05	CCD4	probable carotenoid cleavage dioxygenase 4, chloroplastic [Sesamum indicum]
MSTRG.8761.1	MSTRG.8773	0.65988	0.000450861	--	cell wall macromolecule catabolic process [Spatholobus suberectus]
MSTRG.3668.1	ncbi_105155935	0.659987	0.000449566	PME68	probable pectinesterase 68 [Sesamum indicum]
MSTRG.3797.1	ncbi_105156030	0.634046	0.000877828	TIC32B	short-chain dehydrogenase TIC 32, chloroplastic [Sesamum indicum]
MSTRG.4332.2	ncbi_105156491	0.63528	0.000851482	UPS2	ureide permease 1 [Sesamum indicum]
MSTRG.4330.1	ncbi_105156497	-0.645306	0.000661482	GRF12	14-3-3-like protein GF14 iota [Sesamum indicum]
MSTRG.4332.2	ncbi_105156507	0.907417	9.57003e-10	At5g61250	heparanase-like protein 2 isoform X1 [Sesamum indicum]
MSTRG.4330.1	ncbi_105156508	0.922212	1.51252e-10	--	26S proteasome non-ATPase regulatory subunit 10 [Sesamum indicum]
MSTRG.4330.1	ncbi_105156519	-0.777794	7.70503e-06	--	PREDICTED: plant/M4I22-120 [Prunus dulcis]
XR_002286519.1	ncbi_105156591	-0.62919	0.00098844	At1g70260	WAT1-related protein At1g70260 [Sesamum indicum]
XR_002286519.1	ncbi_105156596	0.670325	0.000338245	TPS9	probable alpha,alpha-trehalose-phosphate synthase [UDP-forming] 9 isoform X1 [Sesamum indicum]
MSTRG.5300.1	ncbi_105157332	0.694191	0.000167915	MYB54	transcription factor MYB56-like [Sesamum indicum]
MSTRG.5300.1	ncbi_105157341	0.804107	2.19865e-06	NAC086	NAC domain-containing protein 86 isoform X1 [Sesamum indicum]
XR_002286804.1	ncbi_105157372	0.6914	0.00018285	NHL6	NDR1/HIN1-like protein 13 [Sesamum indicum]
MSTRG.5563.1	ncbi_105157697	0.638722	0.000781545	--	PREDICTED: uncharacterized serine-rich protein C215.13-like [Erythranthe guttata]
XR_002286722.1	ncbi_105157697	0.694771	0.000164947	--	PREDICTED: uncharacterized serine-rich protein C215.13-like [Erythranthe guttata]
XR_002286831.1	ncbi_105157697	0.76661	1.24948e-05	--	PREDICTED: uncharacterized serine-rich protein C215.13-like [Erythranthe guttata]
MSTRG.5563.1	ncbi_105157700	0.671584	0.00032648	APS1	acid phosphatase 1-like [Sesamum indicum]
XR_002286831.1	ncbi_105157709	0.738636	3.76131e-05	BHLH87	transcription factor bHLH87 isoform X1 [Sesamum indicum]
MSTRG.5987.2	ncbi_105158041	-0.606065	0.00169494	DOF5.4	dof zinc finger protein DOF5.4-like [Sesamum indicum]
MSTRG.5988.1	ncbi_105158041	-0.725018	6.12922e-05	DOF5.4	dof zinc finger protein DOF5.4-like [Sesamum indicum]
XR_002286755.1	ncbi_105158041	-0.706262	0.000114866	DOF5.4	dof zinc finger protein DOF5.4-like [Sesamum indicum]
MSTRG.6083.1	ncbi_105158149	0.968688	8.4568e-15	FATB	palmitoyl-acyl carrier protein thioesterase, chloroplastic [Sesamum indicum]
MSTRG.6083.1	ncbi_105158156	0.981074	3.52305e-17	HHT1	omega-hydroxypalmitate O-feruloyl transferase isoform X1 [Sesamum indicum]
MSTRG.730.1	ncbi_105158457	0.767583	1.19926e-05	AMT3-1	ammonium transporter 3 member 1-like [Sesamum indicum]
MSTRG.7134.2	ncbi_105159111	0.676593	0.000283135	ZAT6	zinc finger protein ZAT10-like [Sesamum indicum]
MSTRG.7134.3	ncbi_105159111	0.779719	7.07045e-06	ZAT6	zinc finger protein ZAT10-like [Sesamum indicum]
MSTRG.7134.2	ncbi_105159113	0.832899	4.41389e-07	LBD38	LOW QUALITY PROTEIN: LOB domain-containing protein 38-like [Sesamum indicum]
MSTRG.7134.3	ncbi_105159113	0.783607	5.92781e-06	LBD38	LOW QUALITY PROTEIN: LOB domain-containing protein 38-like [Sesamum indicum]
MSTRG.7134.2	ncbi_105159124	-0.713621	9.02991e-05	--	Tyrosinase-like protein [Actinidia chinensis var. chinensis] [Actinidia chinensis]
MSTRG.7134.2	ncbi_105159130	0.69594	0.000159102	CYP81C13	cytochrome P450 81E8-like [Sesamum indicum]
MSTRG.7134.2	ncbi_105159133	0.627167	0.00103796	SPT	transcription factor ALC-like [Sesamum indicum]
MSTRG.7134.2	ncbi_105159135	0.874397	2.33967e-08	sbt3	subtilisin-like protease SBT1.9 [Sesamum indicum]
MSTRG.7134.3	ncbi_105159135	0.707651	0.000109827	sbt3	subtilisin-like protease SBT1.9 [Sesamum indicum]
XR_002286942.1	ncbi_105159622	-0.61395	0.00141682	SINE1	protein SINE1-like [Olea europaea var. sylvestris] [Olea europaea]
MSTRG.7746.1	ncbi_105159628	0.603864	0.00178042	PLP7	patatin-like protein 7 [Sesamum indicum]
MSTRG.8441.1	ncbi_105160260	0.660798	0.000439805	LECRK82	L-type lectin-domain containing receptor kinase VIII.2 [Sesamum indicum]
MSTRG.8441.1	ncbi_105160267	0.781798	6.43726e-06	GSVIVT00037159001	peroxidase 5-like [Sesamum indicum]
MSTRG.8734.1	ncbi_105160484	0.603325	0.00180189	REM1.4	remorin-like isoform X1 [Sesamum indicum]
XR_847716.2	ncbi_105160809	0.91665	3.14888e-10	AZG1	adenine/guanine permease AZG1 [Sesamum indicum]
XR_847716.2	ncbi_105160970	0.698678	0.000146121	--	Mastermind-like protein [Actinidia chinensis var. chinensis] [Actinidia chinensis]
MSTRG.9873.1	ncbi_105161572	0.671018	0.000331729	--	NtEIG-E80 protein [Striga asiatica]
MSTRG.9873.1	ncbi_105161592	-0.653183	0.000539036	--	Zinc finger protein [Actinidia chinensis var. chinensis] [Actinidia chinensis]
MSTRG.9873.1	ncbi_105161596	0.806306	1.96333e-06	OHP1	light-harvesting complex-like protein OHP1, chloroplastic [Sesamum indicum]
MSTRG.9873.1	ncbi_105161598	0.639631	0.000763931	--	chaperone protein DnaJ [Striga asiatica]
MSTRG.9873.1	ncbi_105161599	-0.702925	0.000127811	LAC17	laccase-17 [Sesamum indicum]
MSTRG.9873.1	ncbi_105161601	-0.691963	0.000179751	SPAC24B11.05	suppressor of disruption of TFIIS [Sesamum indicum]
MSTRG.837.1	ncbi_105161837	0.888749	6.60024e-09	IPD3	protein CYCLOPS-like isoform X2 [Coffea arabica]
MSTRG.10253.1	ncbi_105161933	0.84118	2.6285e-07	CCX4	cation/calcium exchanger 3-like [Sesamum indicum]
MSTRG.10253.1	ncbi_105161944	0.720054	7.2724e-05	GSVIVT00026920001	probable polygalacturonase [Sesamum indicum]
MSTRG.10253.1	ncbi_105161946	0.914253	4.25249e-10	FLZ13	protein MARD1 [Sesamum indicum]
MSTRG.10253.1	ncbi_105161953	0.64484	0.000669425	KAS2	3-oxoacyl-[acyl-carrier-protein] synthase II, chloroplastic isoform X1 [Sesamum indicum]
MSTRG.10333.1	ncbi_105162022	0.796232	3.26063e-06	MIOX2	inositol oxygenase 1-like [Sesamum indicum]
MSTRG.10333.1	ncbi_105162027	0.686563	0.000211505	NAC075	NAC domain-containing protein 75-like isoform X3 [Camellia sinensis]
XR_002287072.1	ncbi_105162916	0.600918	0.00190057	At1g77330	1-aminocyclopropane-1-carboxylate oxidase 5-like [Sesamum indicum]
XR_002287072.1	ncbi_105162919	0.602061	0.00185313	At1g77330	LOW QUALITY PROTEIN: 1-aminocyclopropane-1-carboxylate oxidase 5-like [Sesamum indicum]
XR_002287072.1	ncbi_105162969	0.653282	0.000537621	--	proteoglycan 4 [Sesamum indicum]
MSTRG.11687.2	ncbi_105163273	0.730006	5.14255e-05	TPS5	LOW QUALITY PROTEIN: ent-copalyl diphosphate synthase, chloroplastic-like [Sesamum indicum]
MSTRG.11720.1	ncbi_105163321	0.782759	6.16218e-06	D27	beta-carotene isomerase D27, chloroplastic [Sesamum indicum]
XR_002287360.1	ncbi_105163361	0.813176	1.36572e-06	ALMT2	aluminum-activated malate transporter 2 [Sesamum indicum]
MSTRG.11687.2	ncbi_105163363	0.754553	2.04479e-05	--	non-specific lipid-transfer protein-like protein At2g13820 [Sesamum indicum]
MSTRG.13081.1	ncbi_105164618	0.75045	2.40291e-05	RG	beta-glucosidase 24 [Sesamum indicum]
MSTRG.13081.1	ncbi_105164621	0.842202	2.4607e-07	LCT	beta-glucosidase 24 [Sesamum indicum]
MSTRG.13081.1	ncbi_105164624	-0.725295	6.07037e-05	GLU	beta-glucosidase 13-like [Sesamum indicum]
MSTRG.13081.1	ncbi_105164625	0.644215	0.000680194	GLU	beta-glucosidase 24-like [Sesamum indicum]
MSTRG.13469.1	ncbi_105164913	0.801865	2.46405e-06	CSLC5	probable xyloglucan glycosyltransferase 5 [Sesamum indicum]
MSTRG.13469.1	ncbi_105164917	0.790156	4.36938e-06	At2g24580	probable sarcosine oxidase [Sesamum indicum]
MSTRG.13469.1	ncbi_105164919	0.752333	2.23225e-05	UGT74E2	UDP-glycosyltransferase 74F2-like [Sesamum indicum]
MSTRG.13501.1	ncbi_105164949	-0.814499	1.27137e-06	-	-
MSTRG.13501.1	ncbi_105164950	-0.812871	1.38834e-06	--	uncharacterized protein LOC105164950 isoform X1 [Sesamum indicum]
MSTRG.13501.1	ncbi_105164951	-0.740273	3.53978e-05	--	uncharacterized protein LOC105164951 [Sesamum indicum]
MSTRG.13501.1	ncbi_105164953	-0.756837	1.86667e-05	--	uncharacterized protein LOC105164953 [Sesamum indicum]
MSTRG.13501.1	ncbi_105164956	-0.666626	0.000374954	CRYD	cryptochrome DASH, chloroplastic/mitochondrial [Sesamum indicum]
MSTRG.13501.1	ncbi_105164960	-0.776825	8.0435e-06	Endov	endonuclease V isoform X1 [Sesamum indicum]
MSTRG.13117.1	ncbi_105165045	0.758244	1.76384e-05	CYP711A1	cytochrome P450 711A1 isoform X1 [Sesamum indicum]
MSTRG.13117.1	ncbi_105165046	0.756952	1.85805e-05	GRXC10	glutaredoxin-C10 [Sesamum indicum]
MSTRG.13914.1	ncbi_105165374	-0.714218	8.8524e-05	MLO11	MLO-like protein 11 [Sesamum indicum]
MSTRG.13914.1	ncbi_105165381	0.71487	8.66208e-05	RMA1H1	E3 ubiquitin-protein ligase RMA1H1-like [Sesamum indicum]
MSTRG.13914.1	ncbi_105165387	0.609142	0.00158132	--	ATP-dependent RNA helicase [Actinidia chinensis var. chinensis] [Actinidia chinensis]
MSTRG.13914.1	ncbi_105165389	-0.690335	0.000188851	GLCAT14B	beta-glucuronosyltransferase GlcAT14B-like [Sesamum indicum]
XR_002287839.1	ncbi_105165431	-0.782339	6.28112e-06	4CL1	4-coumarate--CoA ligase 2 [Sesamum indicum]
MSTRG.14384.1	ncbi_105165765	0.829878	5.2959e-07	CYP716B1	cytochrome P450 85A1 isoform X1 [Sesamum indicum]
MSTRG.14384.1	ncbi_105165863	0.729408	5.25295e-05	BZIP53	bZIP transcription factor 11-like [Sesamum indicum]
XR_002287427.1	ncbi_105165878	0.606946	0.0016617	ART2	Regulator of rDNA transcription protein 15 [Capsicum baccatum]
MSTRG.15623.1	ncbi_105166981	0.677467	0.000276107	CHI3	probable chalcone--flavonone isomerase 3 isoform X1 [Sesamum indicum]
MSTRG.15623.1	ncbi_105167001	0.692882	0.000174782	ASP5	aspartate aminotransferase, chloroplastic [Sesamum indicum]
MSTRG.15623.1	ncbi_105167003	-0.619354	0.00124965	WUN1	wound-induced protein 1 [Dorcoceras hygrometricum]
MSTRG.16227.1	ncbi_105167488	0.601968	0.00185698	RNF5	E3 ubiquitin-protein ligase RNF5 [Sesamum indicum]
MSTRG.16516.2	ncbi_105167831	-0.619542	0.00124415	RMA1H1	E3 ubiquitin-protein ligase RMA1H1 [Sesamum indicum]
MSTRG.16591.1	ncbi_105167896	0.683125	0.000234175	LUG	transcriptional corepressor LEUNIG-like [Sesamum indicum]
MSTRG.16591.1	ncbi_105167905	-0.651572	0.000562342	UBC24	probable ubiquitin-conjugating enzyme E2 24 isoform X1 [Sesamum indicum]
MSTRG.16631.1	ncbi_105167926	0.693925	0.000169286	--	stem-specific protein TSJT1-like [Sesamum indicum]
MSTRG.16632.1	ncbi_105167926	0.8782	1.69921e-08	--	stem-specific protein TSJT1-like [Sesamum indicum]
MSTRG.16632.1	ncbi_105167933	-0.614391	0.00140249	NDB2	external alternative NAD(P)H-ubiquinone oxidoreductase B2, mitochondrial [Sesamum indicum]
MSTRG.16927.1	ncbi_105168164	0.704436	0.000121802	GSTU17	glutathione S-transferase U17-like [Sesamum indicum]
MSTRG.17057.2	ncbi_105168259	0.895949	3.27302e-09	EO	2-methylene-furan-3-one reductase [Sesamum indicum]
MSTRG.17079.1	ncbi_105168284	0.605513	0.00171603	CRK2	cysteine-rich receptor-like protein kinase 2 isoform X1 [Sesamum indicum]
MSTRG.17079.1	ncbi_105168285	-0.626142	0.00106383	-	-
MSTRG.17094.1	ncbi_105168289	0.822963	7.93252e-07	TAR2	L-tryptophan--pyruvate aminotransferase 1 [Sesamum indicum]
MSTRG.17094.1	ncbi_105168292	0.752464	2.22079e-05	GGAT2	glutamate--glyoxylate aminotransferase 2-like [Sesamum indicum]
MSTRG.16516.2	ncbi_105168572	0.837859	3.24696e-07	-	-
MSTRG.17494.1	ncbi_105168760	0.655946	0.000501	NPF2.11	protein NRT1/ PTR FAMILY 2.11 [Sesamum indicum]
MSTRG.17494.1	ncbi_105168762	0.678655	0.000266799	NPF2.10	protein NRT1/ PTR FAMILY 2.10-like [Sesamum indicum]
MSTRG.17494.1	ncbi_105168767	0.744687	2.99888e-05	NPF4.6	protein NRT1/ PTR FAMILY 4.6-like [Sesamum indicum]
MSTRG.17769.1	ncbi_105169006	0.680393	0.000253676	LTI6A	hydrophobic protein RCI2B [Sesamum indicum]
MSTRG.18146.2	ncbi_105169283	0.601118	0.0018922	NIC1	nicotinamidase 1-like [Sesamum indicum]
MSTRG.18146.4	ncbi_105169283	0.652138	0.000554055	NIC1	nicotinamidase 1-like [Sesamum indicum]
MSTRG.18400.1	ncbi_105169576	0.619073	0.00125789	EFM	myb family transcription factor EFM isoform X1 [Sesamum indicum]
MSTRG.18439.3	ncbi_105169904	0.612315	0.00147102	HB1	non-symbiotic hemoglobin 1-like [Sesamum indicum]
MSTRG.18920.2	ncbi_105170042	0.688242	0.000201147	PSAO	photosystem I subunit O [Sesamum indicum]
MSTRG.18920.2	ncbi_105170058	-0.658489	0.000468062	APF2	probable aspartyl protease At4g16563 [Sesamum indicum]
MSTRG.18920.2	ncbi_105170066	-0.752665	2.20329e-05	NHL10	NDR1/HIN1-like protein 10 [Sesamum indicum]
MSTRG.18920.2	ncbi_105170074	0.640009	0.000756701	IQD1	protein IQ-DOMAIN 1-like isoform X1 [Sesamum indicum]
MSTRG.20071.1	ncbi_105171082	0.920618	1.87634e-10	UGT92A1	UDP-glycosyltransferase 92A1 [Sesamum indicum]
MSTRG.20071.1	ncbi_105171083	0.716472	8.20982e-05	JMJ30	lysine-specific demethylase JMJ30-like [Sesamum indicum]
MSTRG.20071.1	ncbi_105171089	-0.629381	0.000983872	EOT1	protein SHI RELATED SEQUENCE 1-like [Sesamum indicum]
MSTRG.21066.1	ncbi_105171969	0.884116	1.0111e-08	At1g15890	disease resistance protein At4g27190-like [Sesamum indicum]
MSTRG.21066.1	ncbi_105172086	0.692535	0.000176645	XA21	probable LRR receptor-like serine/threonine-protein kinase At3g47570 [Sesamum indicum]
MSTRG.21066.1	ncbi_105172087	0.759132	1.70154e-05	XA21	receptor kinase-like protein Xa21 [Sesamum indicum]
MSTRG.21538.1	ncbi_105172433	0.793942	3.64501e-06	KLHDC3	acyl-CoA-binding domain-containing protein 4-like isoform X1 [Sesamum indicum]
XR_002287914.1	ncbi_105172591	-0.742262	3.28627e-05	--	WRKY transcription factor [Actinidia chinensis var. chinensis] [Actinidia chinensis]
MSTRG.21991.1	ncbi_105172852	0.617159	0.00131537	NHO1	myb family transcription factor EFM [Sesamum indicum]
MSTRG.21991.1	ncbi_105172858	0.828995	5.58178e-07	petM	Cytochrome b6-f complex subunit 7 [Vitis vinifera]
MSTRG.21991.1	ncbi_105172859	0.809419	1.66854e-06	--	transmembrane protein 45B [Sesamum indicum]
MSTRG.21991.1	ncbi_105172865	-0.615762	0.00135876	--	cysteine/Histidine-rich C1 domain family protein [Striga asiatica]
MSTRG.21991.1	ncbi_105172866	0.732622	4.68306e-05	MHB1	non-symbiotic hemoglobin 1 [Sesamum indicum]
MSTRG.22446.1	ncbi_105173280	0.705384	0.000118156	HAT4	homeobox-leucine zipper protein HAT4 [Sesamum indicum]
MSTRG.22813.1	ncbi_105173535	0.671661	0.00032578	PETs	Mitochondrial translation elongation factor EF-Tsmt, catalyzes nucleotide exchange on EF-Tumt [Handroanthus impetiginosus]
MSTRG.22876.6	ncbi_105173574	-0.731961	4.79568e-05	GGT3	gamma-glutamyltranspeptidase 3 isoform X1 [Sesamum indicum]
MSTRG.22876.6	ncbi_105173576	0.769323	1.11393e-05	MIOX2	inositol oxygenase 2 [Sesamum indicum]
MSTRG.23521.1	ncbi_105174250	-0.610316	0.00153971	RZPF34	E3 ubiquitin-protein ligase MIEL1-like [Sesamum indicum]
MSTRG.23521.1	ncbi_105174256	0.737314	3.94893e-05	ACR10	ACT domain-containing protein ACR10 [Sesamum indicum]
MSTRG.23521.1	ncbi_105174258	0.60996	0.00155222	XTH32	probable xyloglucan endotransglucosylase/hydrolase protein 32 [Sesamum indicum]
MSTRG.23521.1	ncbi_105174264	0.658617	0.00046646	ABCB1	ABC transporter B family member 1 [Sesamum indicum]
MSTRG.23521.1	ncbi_105174352	0.605304	0.00172409	Hgsnat	heparan-alpha-glucosaminide N-acetyltransferase-like [Sesamum indicum]
MSTRG.23713.1	ncbi_105174426	-0.816647	1.13048e-06	At3g09470	UNC93-like protein 3 [Sesamum indicum]
XR_002287975.1	ncbi_105174640	0.646657	0.000638913	PNC1	cationic peroxidase 1 [Sesamum indicum]
MSTRG.24069.1	ncbi_105174678	0.673149	0.00031236	MAN6	mannan endo-1,4-beta-mannosidase 6 isoform X1 [Sesamum indicum]
MSTRG.24069.1	ncbi_105174684	0.674699	0.0002989	At5g58300	probable inactive receptor kinase At5g58300 [Sesamum indicum]
MSTRG.24069.1	ncbi_105174688	0.755405	1.97666e-05	APS1	acid phosphatase 1 [Sesamum indicum]
MSTRG.24277.2	ncbi_105174890	0.769824	1.09039e-05	XAT3	protein O-GlcNAc transferase [Handroanthus impetiginosus]
MSTRG.24277.2	ncbi_105174892	0.834027	4.11983e-07	VTC2	GDP-L-galactose phosphorylase 2-like [Sesamum indicum]
MSTRG.24385.1	ncbi_105174990	0.804743	2.12815e-06	rnf12-b	E3 ubiquitin-protein ligase At4g11680 [Sesamum indicum]
MSTRG.24501.1	ncbi_105175089	0.685078	0.00022105	ytqB	RRNA methylase [Actinidia chinensis var. chinensis] [Actinidia chinensis]
MSTRG.24528.1	ncbi_105175109	0.786564	5.17194e-06	ZIP1	zinc transporter 1-like [Sesamum indicum]
MSTRG.24559.15	ncbi_105175187	0.665418	0.00038767	AGC1-5	serine/threonine-protein kinase AGC1-7 [Sesamum indicum]
MSTRG.24559.15	ncbi_105175204	0.875452	2.14315e-08	AGPC	glucose-1-phosphate adenylyltransferase small subunit, chloroplastic/amyloplastic [Sesamum indicum]
MSTRG.24742.1	ncbi_105175334	-0.722106	6.77908e-05	--	tyrosyl-DNA phosphodiesterase 2 [Sesamum indicum]
MSTRG.24742.1	ncbi_105175345	0.842921	2.34845e-07	PER42	peroxidase 42-like [Sesamum indicum]
MSTRG.24742.1	ncbi_105175348	0.817821	1.05949e-06	--	Senescence regulator [Parasponia andersonii]
MSTRG.24559.15	ncbi_105175398	0.864237	5.23986e-08	PER7	peroxidase 7-like [Sesamum indicum]
MSTRG.25021.1	ncbi_105175601	0.728368	5.44985e-05	PER19	peroxidase 19 isoform X1 [Sesamum indicum]
MSTRG.25021.1	ncbi_105175619	0.73394	4.46564e-05	PDC1	pyruvate decarboxylase 1 [Sesamum indicum]
MSTRG.25021.1	ncbi_105175629	0.731118	4.9427e-05	BHLH30	transcription factor bHLH30-like [Sesamum indicum]
MSTRG.25021.1	ncbi_105175645	-0.781891	6.41016e-06	At1g28590	GDSL esterase/lipase At1g28570-like isoform X1 [Sesamum indicum]
MSTRG.26123.1	ncbi_105176611	0.760366	1.61825e-05	SAT1	serine acetyltransferase 1, chloroplastic-like [Sesamum indicum]
MSTRG.27170.1	ncbi_105177577	0.685366	0.000219172	SAMDC	S-adenosylmethionine decarboxylase proenzyme-like [Sesamum indicum]
MSTRG.27390.1	ncbi_105177765	0.949517	1.47947e-12	CYP81Q32	cytochrome P450 81E8-like [Sesamum indicum]
MSTRG.27390.2	ncbi_105177765	0.949517	1.47947e-12	CYP81Q32	cytochrome P450 81E8-like [Sesamum indicum]
MSTRG.27390.3	ncbi_105177765	0.949517	1.47947e-12	CYP81Q32	cytochrome P450 81E8-like [Sesamum indicum]
MSTRG.27390.1	ncbi_105177767	0.737908	3.8636e-05	HMA1	probable cadmium/zinc-transporting ATPase HMA1, chloroplastic [Sesamum indicum]
MSTRG.27390.2	ncbi_105177767	0.737908	3.8636e-05	HMA1	probable cadmium/zinc-transporting ATPase HMA1, chloroplastic [Sesamum indicum]
MSTRG.27390.3	ncbi_105177767	0.737908	3.8636e-05	HMA1	probable cadmium/zinc-transporting ATPase HMA1, chloroplastic [Sesamum indicum]
MSTRG.27390.1	ncbi_105177772	0.814167	1.29448e-06	SR1IP1	BTB/POZ domain-containing protein At5g67385 [Sesamum indicum]
MSTRG.27390.2	ncbi_105177772	0.814167	1.29448e-06	SR1IP1	BTB/POZ domain-containing protein At5g67385 [Sesamum indicum]
MSTRG.27390.3	ncbi_105177772	0.814167	1.29448e-06	SR1IP1	BTB/POZ domain-containing protein At5g67385 [Sesamum indicum]
MSTRG.27941.1	ncbi_105178154	-0.630474	0.000958081	--	chaperonin CPN60, mitochondrial [Sesamum indicum]
MSTRG.28160.1	ncbi_105178436	0.732091	4.77339e-05	PPC1	phosphoenolpyruvate carboxylase 1 [Sesamum indicum]
MSTRG.28160.1	ncbi_105178594	-0.754805	2.02448e-05	TBL39	protein trichome birefringence-like 39 [Sesamum indicum]
MSTRG.28708.1	ncbi_105178921	0.710303	0.000100738	--	core protein [Actinidia chinensis var. chinensis] [Actinidia chinensis]
MSTRG.28708.1	ncbi_105178923	0.752175	2.24614e-05	PRUA1	major allergen Pru av 1-like [Sesamum indicum]
MSTRG.28708.1	ncbi_105178924	0.749583	2.48525e-05	PRUA1	major allergen Mal d 1-like [Sesamum indicum]
MSTRG.28832.9	ncbi_105179061	-0.725105	6.11073e-05	MPK7	mitogen-activated protein kinase 7 [Sesamum indicum]
MSTRG.6271.1	ncbi_110011725	0.673528	0.000309018	At3g47110	probable LRR receptor-like serine/threonine-protein kinase At3g47570 isoform X1 [Sesamum indicum]
MSTRG.13469.1	ncbi_110012148	0.771389	1.01962e-05	--	RNA-binding protein 12-like [Sesamum indicum]
MSTRG.21066.1	ncbi_110012680	-0.664227	0.000400572	EP3	endochitinase EP3-like [Sesamum indicum]
