# Supplementary material for: Transcriptome Analysis of Sesame (Sesamum indicum L.) Reveals the LncRNA and mRNA Regulatory Network Responding to Low Nitrogen Stress
Source: Int J Mol Sci. 2024 May 17;25(10):5501. doi: 10.3390/ijms25105501 (PMC11122487; doi:10.3390/ijms25105501)
Supplement: Supplementary file 1 [file ijms-25-05501-s001.zip › Supplementary Figure and Table/Table S6 20240307.xlsx]

## Sheet: Sheet1
Table S6 Trans-target transcripts of DELs.
lncRNA_id	GeneID	cor	p_value	Symbol	Description
MSTRG.3853.1	ncbi_105156068	0.958351	1.85833e-13	--	START domain-containing proteins involved in steroidogenesis/phosphatidylcholine transfer [Handroanthus impetiginosus]
MSTRG.408.1	ncbi_105156163	0.95096	1.08284e-12	--	PREDICTED: epoxide hydrolase 4-like [Nicotiana attenuata]
MSTRG.4330.1	ncbi_105156507	0.958829	1.6403e-13	At5g61250	heparanase-like protein 2 isoform X1 [Sesamum indicum]
MSTRG.5563.1	ncbi_105157696	0.981675	2.47745e-17	--	vesicle transport v-SNARE family protein [Striga asiatica]
MSTRG.10253.1	ncbi_105161947	0.935655	1.99959e-11	UBP1	oligouridylate-binding protein 1-like [Sesamum indicum]
MSTRG.837.1	ncbi_105162276	0.968112	1.03079e-14	LET12	homeobox protein knotted-1-like LET12 isoform X1 [Sesamum indicum]
MSTRG.11295.1	ncbi_105162969	0.86569	4.68813e-08	--	proteoglycan 4 [Sesamum indicum]
MSTRG.1194.1	ncbi_105162996	0.998041	5.5807e-28	--	Pollen Ole e 1 allergen/extensin [Macleaya cordata]
MSTRG.13469.1	ncbi_105164927	0.99678	1.3093e-25	--	nucleolin-like [Vigna unguiculata]
MSTRG.1433.1	ncbi_105165240	0.910489	6.70038e-10	--	BAH domain [Striga asiatica]
MSTRG.837.1	ncbi_105165823	0.958548	1.76553e-13	ABCG10	ABC transporter G family member 10 [Sesamum indicum]
MSTRG.11295.1	ncbi_105166402	0.871417	2.98456e-08	--	periaxin [Sesamum indicum]
MSTRG.837.1	ncbi_105166408	0.93309	3.03665e-11	LET12	homeobox protein knotted-1-like LET12 isoform X1 [Sesamum indicum]
MSTRG.20071.1	ncbi_105171084	0.958975	1.57845e-13	UGT92A1	UDP-glycosyltransferase 92A1-like [Sesamum indicum]
MSTRG.11295.1	ncbi_105172315	0.894138	3.92294e-09	At1g03370	periaxin-like [Sesamum indicum]
MSTRG.21413.1	ncbi_105172344	0.932317	3.43293e-11	TAN	microtubule-binding protein TANGLED [Sesamum indicum]
MSTRG.21528.1	ncbi_105172433	0.992764	9.49493e-22	KLHDC3	acyl-CoA-binding domain-containing protein 4-like isoform X1 [Sesamum indicum]
MSTRG.22565.1	ncbi_105173806	0.829963	5.26911e-07	--	LOW QUALITY PROTEIN: extensin-2-like [Sesamum indicum]
MSTRG.24385.1	ncbi_105174994	0.997281	2.04672e-26	ABCG26	ABC transporter G family member 26 isoform X1 [Sesamum indicum]
MSTRG.10990.1	ncbi_105175950	0.804527	2.15181e-06	At2g35130	pentatricopeptide repeat-containing protein At2g35130 isoform X1 [Sesamum indicum]
XR_849511.2	ncbi_110011475	0.802371	2.40173e-06	ART2	Regulator of rDNA transcription protein 15 [Capsicum baccatum]
