# Supplementary material for: Transcriptome Analysis of Sesame (Sesamum indicum L.) Reveals the LncRNA and mRNA Regulatory Network Responding to Low Nitrogen Stress
Source: Int J Mol Sci. 2024 May 17;25(10):5501. doi: 10.3390/ijms25105501 (PMC11122487; doi:10.3390/ijms25105501)
Supplement: Supplementary file 1 [file ijms-25-05501-s001.zip › Supplementary Figure and Table/Table S7 20240307.xlsx]

## Sheet: Sheet1
Table S7 KEGG enrichment analysis for target genes of lncRNAs.
class	ID	Descrption	Pvalue	Qvalue	fg_num	bg_num	per	ratio
Cellular Processes	ko04146	Peroxisome	0.553913	0.615459	1	93	2.222	0.011
Environmental Information Processing	ko02010	ABC transporters	0.228039	0.46401	1	30	2.222	0.033
Environmental Information Processing	ko04016	MAPK signaling pathway - plant	0.763617	0.795434	1	165	2.222	0.006
Genetic Information Processing	ko04141	Protein processing in endoplasmic reticulum	0.298337	0.476448	3	223	6.667	0.013
Genetic Information Processing	ko04120	Ubiquitin mediated proteolysis	0.316168	0.476448	2	133	4.444	0.015
Genetic Information Processing	ko03050	Proteasome	0.454607	0.530427	1	70	2.222	0.014
Metabolism	ko01100	Metabolic pathways	0.000853487	0.0426744	32	2466	71.111	0.013
Metabolism	ko00940	Phenylpropanoid biosynthesis	0.00432831	0.0791348	6	183	13.333	0.033
Metabolism	ko00270	Cysteine and methionine metabolism	0.00474809	0.0791348	5	130	11.111	0.038
Metabolism	ko00531	Glycosaminoglycan degradation	0.0089939	0.112424	2	17	4.444	0.118
Metabolism	ko00053	Ascorbate and aldarate metabolism	0.0143078	0.143078	3	60	6.667	0.05
Metabolism	ko01110	Biosynthesis of secondary metabolites	0.0241546	0.201288	18	1348	40	0.013
Metabolism	ko00220	Arginine biosynthesis	0.0415085	0.29649	2	38	4.444	0.053
Metabolism	ko00906	Carotenoid biosynthesis	0.0540904	0.324883	2	44	4.444	0.045
Metabolism	ko00430	Taurine and hypotaurine metabolism	0.058479	0.324883	1	7	2.222	0.143
Metabolism	ko00061	Fatty acid biosynthesis	0.0654708	0.327354	2	49	4.444	0.041
Metabolism	ko00250	Alanine, aspartate and glutamate metabolism	0.0751007	0.341367	2	53	4.444	0.038
Metabolism	ko00330	Arginine and proline metabolism	0.085154	0.354808	2	57	4.444	0.035
Metabolism	ko01210	2-Oxocarboxylic acid metabolism	0.0955925	0.367663	2	61	4.444	0.033
Metabolism	ko00562	Inositol phosphate metabolism	0.111894	0.384816	2	67	4.444	0.03
Metabolism	ko00514	Other types of O-glycan biosynthesis	0.121223	0.384816	1	15	2.222	0.067
Metabolism	ko00260	Glycine, serine and threonine metabolism	0.123141	0.384816	2	71	4.444	0.028
Metabolism	ko01212	Fatty acid metabolism	0.143447	0.410877	2	78	4.444	0.026
Metabolism	ko00590	Arachidonic acid metabolism	0.16558	0.410877	1	21	2.222	0.048
Metabolism	ko00780	Biotin metabolism	0.16558	0.410877	1	21	2.222	0.048
Metabolism	ko00195	Photosynthesis	0.170506	0.410877	2	87	4.444	0.023
Metabolism	ko00710	Carbon fixation in photosynthetic organisms	0.173566	0.410877	2	88	4.444	0.023
Metabolism	ko00960	Tropane, piperidine and pyridine alkaloid biosynthesis	0.18693	0.410877	1	24	2.222	0.042
Metabolism	ko00480	Glutathione metabolism	0.189003	0.410877	2	93	4.444	0.022
Metabolism	ko00310	Lysine degradation	0.241285	0.46401	1	32	2.222	0.031
Metabolism	ko00950	Isoquinoline alkaloid biosynthesis	0.241285	0.46401	1	32	2.222	0.031
Metabolism	ko00920	Sulfur metabolism	0.254309	0.470942	1	34	2.222	0.029
Metabolism	ko00073	Cutin, suberine and wax biosynthesis	0.267114	0.47144	1	36	2.222	0.028
Metabolism	ko00360	Phenylalanine metabolism	0.273435	0.47144	1	37	2.222	0.027
Metabolism	ko00520	Amino sugar and nucleotide sugar metabolism	0.303422	0.476448	2	129	4.444	0.016
Metabolism	ko00400	Phenylalanine, tyrosine and tryptophan biosynthesis	0.316218	0.476448	1	44	2.222	0.023
Metabolism	ko01230	Biosynthesis of amino acids	0.326875	0.476448	3	235	6.667	0.013
Metabolism	ko00460	Cyanoamino acid metabolism	0.33379	0.476448	1	47	2.222	0.021
Metabolism	ko00380	Tryptophan metabolism	0.35092	0.476448	1	50	2.222	0.02
Metabolism	ko00500	Starch and sucrose metabolism	0.357222	0.476448	2	146	4.444	0.014
Metabolism	ko00130	Ubiquinone and other terpenoid-quinone biosynthesis	0.3621	0.476448	1	52	2.222	0.019
Metabolism	ko00350	Tyrosine metabolism	0.410124	0.524775	1	61	2.222	0.016
Metabolism	ko00941	Flavonoid biosynthesis	0.425332	0.524775	1	64	2.222	0.016
Metabolism	ko00051	Fructose and mannose metabolism	0.430316	0.524775	1	65	2.222	0.015
Metabolism	ko01200	Carbon metabolism	0.456167	0.530427	3	290	6.667	0.01
Metabolism	ko00630	Glyoxylate and dicarboxylate metabolism	0.482422	0.548207	1	76	2.222	0.013
Metabolism	ko00620	Pyruvate metabolism	0.569276	0.618778	1	97	2.222	0.01
Metabolism	ko00010	Glycolysis / Gluconeogenesis	0.707595	0.752761	1	141	2.222	0.007
Metabolism	ko00190	Oxidative phosphorylation	0.79498	0.811205	1	181	2.222	0.006
Organismal Systems	ko04626	Plant-pathogen interaction	0.848724	0.848724	1	215	2.222	0.005
