# Supplementary material for: Transcriptome Analysis of Sesame (Sesamum indicum L.) Reveals the LncRNA and mRNA Regulatory Network Responding to Low Nitrogen Stress
Source: Int J Mol Sci. 2024 May 17;25(10):5501. doi: 10.3390/ijms25105501 (PMC11122487; doi:10.3390/ijms25105501)
Supplement: Supplementary file 1 [file ijms-25-05501-s001.zip › Supplementary Figure and Table/Table S8 20240307.xlsx]

## Sheet: Table S3
Table S8 GO enrichment analysis for target genes of lncRNAs.
GO ID (level1)	GO Term (level1)	GO ID (level2)	GO Term (level2)	Gene Number
GO:0003674	Molecular Function	GO:0000988	transcription factor activity, protein binding	1
GO:0003674	Molecular Function	GO:0001071	nucleic acid binding transcription factor activity	5
GO:0003674	Molecular Function	GO:0003824	catalytic activity	84
GO:0003674	Molecular Function	GO:0004871	signal transducer activity	2
GO:0003674	Molecular Function	GO:0005215	transporter activity	10
GO:0003674	Molecular Function	GO:0005488	binding	62
GO:0003674	Molecular Function	GO:0016209	antioxidant activity	3
GO:0003674	Molecular Function	GO:0060089	molecular transducer activity	1
GO:0005575	Cellular Component	GO:0005576	extracellular region	7
GO:0005575	Cellular Component	GO:0005623	cell	79
GO:0005575	Cellular Component	GO:0016020	membrane	35
GO:0005575	Cellular Component	GO:0030054	cell junction	11
GO:0005575	Cellular Component	GO:0031974	membrane-enclosed lumen	1
GO:0005575	Cellular Component	GO:0032991	macromolecular complex	9
GO:0005575	Cellular Component	GO:0043226	organelle	68
GO:0005575	Cellular Component	GO:0044422	organelle part	20
GO:0005575	Cellular Component	GO:0044425	membrane part	23
GO:0005575	Cellular Component	GO:0044464	cell part	79
GO:0008150	Biological Process	GO:0000003	reproduction	10
GO:0008150	Biological Process	GO:0002376	immune system process	3
GO:0008150	Biological Process	GO:0008152	metabolic process	97
GO:0008150	Biological Process	GO:0009987	cellular process	86
GO:0008150	Biological Process	GO:0022414	reproductive process	10
GO:0008150	Biological Process	GO:0023052	signaling	14
GO:0008150	Biological Process	GO:0032501	multicellular organismal process	16
GO:0008150	Biological Process	GO:0032502	developmental process	25
GO:0008150	Biological Process	GO:0040007	growth	5
GO:0008150	Biological Process	GO:0044699	single-organism process	78
GO:0008150	Biological Process	GO:0048511	rhythmic process	4
GO:0008150	Biological Process	GO:0048518	positive regulation of biological process	5
GO:0008150	Biological Process	GO:0048519	negative regulation of biological process	2
GO:0008150	Biological Process	GO:0050789	regulation of biological process	33
GO:0008150	Biological Process	GO:0050896	response to stimulus	62
GO:0008150	Biological Process	GO:0051179	localization	37
GO:0008150	Biological Process	GO:0051704	multi-organism process	10
GO:0008150	Biological Process	GO:0065007	biological regulation	39
GO:0008150	Biological Process	GO:0071840	cellular component organization or biogenesis	26
